# Supplementary material for: Identification of key protein-coding genes and lncRNAs in spontaneous neutrophil apoptosis
Source: Sci Rep. 2019 Oct 22;9:15106. doi: 10.1038/s41598-019-51597-9 (PMC6805912; doi:10.1038/s41598-019-51597-9)
Supplement: Supplementary file 1 — Supplementary Dataset 1 [file 41598_2019_51597_MOESM1_ESM.xlsx]

## Sheet: supplementary table 1
Probe Set ID	Transcript stable ID	Gene stable ID	Transcript type	Strand	Chromosome/scaffold name	Gene type	Gene description	Gene name	Transcript start (bp)	Transcript end (bp)	Transcript length (including UTRs and CDS)	Transcript name
234530_s_at	ENST00000615205	ENSG00000275424	misc_RNA	1	CHR_HSCHR6_MHC_APD_CTG1	misc_RNA	0	RF02220	30053585	30053688	104	RF02220.3-201
227673_at	ENST00000615205	ENSG00000275424	misc_RNA	1	CHR_HSCHR6_MHC_APD_CTG1	misc_RNA	0	RF02220	30053585	30053688	104	RF02220.3-201
234715_at	ENST00000485099	ENSG00000274234	misc_RNA	-1	Y	misc_RNA	RNA, 7SL, cytoplasmic 818, pseudogene [Source:HGNC Symbol;Acc:HGNC:46834]	RN7SL818P	24210958	24211216	259	RN7SL818P-201
216856_s_at	ENST00000610606	ENSG00000278287	misc_RNA	-1	1	misc_RNA	0	RF02109	63549133	63549216	84	RF02109.2-201
217723_x_at	ENST00000612801	ENSG00000273532	misc_RNA	1	KI270721.1	misc_RNA	0	RF01972	51722	51792	71	RF01972.1-201
225762_x_at	ENST00000619317	ENSG00000276197	misc_RNA	1	GL000220.1	misc_RNA	0	RF01518	105287	105376	90	RF01518.7-201
1560432_at	ENST00000615643	ENSG00000276055	misc_RNA	1	3	misc_RNA	0	RF02089	151079506	151079584	79	RF02089.1-201
232784_at	ENST00000363294	ENSG00000200164	misc_RNA	1	16	misc_RNA	0	RF00019	69191123	69191223	101	RF00019.117-201
239950_at	ENST00000613383	ENSG00000276496	misc_RNA	1	7	misc_RNA	0	RF02139	27186166	27186263	98	RF02139.1-201
227919_at	ENST00000620952	ENSG00000273782	misc_RNA	1	19	misc_RNA	0	RF02202	15834730	15834804	75	RF02202.1-201
1557107_at	ENST00000440512	ENSG00000233705	antisense	-1	7	antisense	SLC26A4 antisense RNA 1 [Source:HGNC Symbol;Acc:HGNC:22385]	SLC26A4-AS1	107656630	107662065	3840	SLC26A4-AS1-201
232965_at	ENST00000592680	ENSG00000267213	antisense	-1	19	antisense	uncharacterized LOC400684 [Source:NCBI gene;Acc:400684]	AC007773.1	32390050	32405560	972	AC007773.1-201
238498_at	ENST00000564248	ENSG00000260418	lincRNA	-1	6	lincRNA	novel transcript	AL023284.4	136335714	136336087	374	AL023284.4-201
1561511_at	ENST00000565735	ENSG00000261213	lincRNA	-1	1	lincRNA	novel transcript	AC099786.3	75122518	75123927	1410	AC099786.3-201
1561034_at	ENST00000446238	ENSG00000224127	antisense	-1	1	antisense	novel transcript, antisense to LHX8	AC099786.1	75127830	75133058	670	AC099786.1-201
1555822_at	ENST00000504074	ENSG00000249054	lincRNA	-1	12	lincRNA	family with sequence similarity 138 member D [Source:HGNC Symbol;Acc:HGNC:33583]	FAM138D	36602	38133	1187	FAM138D-201
1563489_at	ENST00000512693	ENSG00000249476	lincRNA	-1	5	lincRNA	novel transcript	AC008467.1	109237120	109326369	5471	AC008467.1-201
215755_at	ENST00000410516	ENSG00000222448	misc_RNA	1	5	misc_RNA	RNA, 7SK small nuclear pseudogene 150 [Source:HGNC Symbol;Acc:HGNC:45874]	RN7SKP150	179845832	179846152	321	RN7SKP150-201
235379_at	ENST00000595005	ENSG00000268518	lincRNA	-1	19	lincRNA	novel transcript	AC020909.2	50486810	50487638	626	AC020909.2-201
235151_at	ENST00000570140	ENSG00000261799	sense_overlapping	-1	12	sense_overlapping	novel transcript	AC007406.5	273954	277123	3170	AC007406.5-201
244489_at	ENST00000447623	ENSG00000231064	antisense	1	1	antisense	novel transcript, antisense to THBS3	AC234582.1	155195004	155200346	923	AC234582.1-201
1560087_a_at	ENST00000608243	ENSG00000272855	lincRNA	1	1	lincRNA	novel transcript	AC104458.1	76636877	76637339	463	AC104458.1-201
1560086_at	ENST00000608243	ENSG00000272855	lincRNA	1	1	lincRNA	novel transcript	AC104458.1	76636877	76637339	463	AC104458.1-201
243871_at	ENST00000440578	ENSG00000237499	antisense	-1	6	antisense	uncharacterized LOC100130476 [Source:NCBI gene;Acc:100130476]	AL357060.1	137823673	137825894	1025	AL357060.1-201
230423_at	ENST00000426393	ENSG00000230798	antisense	-1	1	antisense	FOXD3 antisense RNA 1 [Source:HGNC Symbol;Acc:HGNC:40241]	FOXD3-AS1	63320884	63321529	470	FOXD3-AS1-202
242284_at	ENST00000635458	ENSG00000224209	lincRNA	-1	1	processed_transcript	long intergenic non-protein coding RNA 466 [Source:HGNC Symbol;Acc:HGNC:27294]	LINC00466	63159087	63317222	1554	LINC00466-209
244322_at	ENST00000432045	ENSG00000226380	lincRNA	-1	7	lincRNA	long intergenic non-protein coding RNA, p53 induced transcript [Source:NCBI gene;Acc:378805]	LINC-PINT	130876809	130913310	6411	LINC-PINT-202
1556255_a_at	ENST00000453229	ENSG00000235545	antisense	1	1	antisense	novel transcript	AC103923.1	62688482	62710694	1228	AC103923.1-201
244210_at	ENST00000522769	ENSG00000253792	lincRNA	-1	5	lincRNA	novel transcript	AC025437.5	158173601	158176422	314	AC025437.5-201
242084_at	ENST00000592788	ENSG00000267465	lincRNA	1	19	lincRNA	testis highly expressed protein 5 [Source:NCBI gene;Acc:100507527]	AC011525.2	31588196	31592763	567	AC011525.2-201
237476_at	ENST00000610630	ENSG00000275409	lincRNA	1	12	lincRNA	novel transcript	AC026367.2	118430147	118430699	553	AC026367.2-201
1557733_a_at	ENST00000596999	ENSG00000233355	antisense	-1	1	antisense	CHRM3 antisense RNA 2 [Source:HGNC Symbol;Acc:HGNC:43725]	CHRM3-AS2	239703381	239704154	774	CHRM3-AS2-205
1561078_at	ENST00000565707	ENSG00000260564	lincRNA	1	9	lincRNA	novel transcript	AL161912.2	79889001	79892007	3007	AL161912.2-201
1562788_at	ENST00000416774	ENSG00000223823	lincRNA	1	1	lincRNA	long intergenic non-protein coding RNA 1342 [Source:HGNC Symbol;Acc:HGNC:50551]	LINC01342	1137017	1144056	1620	LINC01342-201
1563038_at	ENST00000431862	ENSG00000228560	antisense	-1	1	antisense	novel transcript	AL513323.1	159346166	159469068	1063	AL513323.1-201
237035_at	ENST00000568885	ENSG00000260816	sense_intronic	1	16	sense_intronic	novel transcript, sense intronic to WWOX	AC027279.1	78895361	78899644	4284	AC027279.1-201
1561692_at	ENST00000568885	ENSG00000260816	sense_intronic	1	16	sense_intronic	novel transcript, sense intronic to WWOX	AC027279.1	78895361	78899644	4284	AC027279.1-201
1556595_at	ENST00000568885	ENSG00000260816	sense_intronic	1	16	sense_intronic	novel transcript, sense intronic to WWOX	AC027279.1	78895361	78899644	4284	AC027279.1-201
1562220_at	ENST00000565955	ENSG00000261055	lincRNA	1	1	lincRNA	novel transcript	AL450468.2	109895973	109897861	1889	AL450468.2-201
211111_at	ENST00000441716	ENSG00000235994	lincRNA	-1	6	processed_transcript	uncharacterized LOC100128124 [Source:NCBI gene;Acc:100128124]	HGC6.3	167976582	167979776	757	HGC6.3-201
1561559_at	ENST00000439259	ENSG00000229494	lincRNA	1	2	lincRNA	uncharacterized LOC101927948 [Source:NCBI gene;Acc:101927948]	AC012494.1	78088730	78127806	1103	AC012494.1-201
1562543_at	ENST00000441459	ENSG00000236372	lincRNA	-1	1	lincRNA	novel transcript	AL353052.2	232174932	232180113	2241	AL353052.2-201
1562099_at	ENST00000643361	ENSG00000285407	lincRNA	1	1	lincRNA	novel transcript	AL033530.1	68679202	68943391	1805	AL033530.1-201
1558128_at	ENST00000569214	ENSG00000260806	antisense	-1	14	antisense	novel transcript, antisense to PAPOLA	AL163051.1	96500810	96502321	1512	AL163051.1-201
1556624_at	ENST00000602601	ENSG00000269938	sense_intronic	-1	12	sense_intronic	novel transcript, sense intronic to CCDC92	AC068790.2	123968023	123968579	557	AC068790.2-201
1556625_a_at	ENST00000602601	ENSG00000269938	sense_intronic	-1	12	sense_intronic	novel transcript, sense intronic to CCDC92	AC068790.2	123968023	123968579	557	AC068790.2-201
1559522_at	ENST00000441851	ENSG00000228697	lincRNA	-1	1	lincRNA	uncharacterized LOC100505918 [Source:NCBI gene;Acc:100505918]	AL023755.1	168400829	168422656	1801	AL023755.1-201
1561625_at	ENST00000636459	ENSG00000228697	lincRNA	-1	1	lincRNA	uncharacterized LOC100505918 [Source:NCBI gene;Acc:100505918]	AL023755.1	168401474	168495685	1665	AL023755.1-202
224020_at	ENST00000420691	ENSG00000225826	lincRNA	1	1	lincRNA	long intergenic non-protein coding RNA 626 [Source:HGNC Symbol;Acc:HGNC:44257]	LINC00626	168786939	168792886	955	LINC00626-201
1561555_at	ENST00000366408	ENSG00000203601	lincRNA	-1	1	lincRNA	long intergenic non-protein coding RNA 970 [Source:HGNC Symbol;Acc:HGNC:48730]	LINC00970	168903905	169087005	1129	LINC00970-201
240595_at	ENST00000606662	ENSG00000271918	antisense	-1	5	antisense	novel transcript, antisense to COMMD10	AC034236.2	116083807	116085416	1610	AC034236.2-201
235481_at	ENST00000606662	ENSG00000271918	antisense	-1	5	antisense	novel transcript, antisense to COMMD10	AC034236.2	116083807	116085416	1610	AC034236.2-201
232227_at	ENST00000411904	ENSG00000228401	antisense	-1	9	antisense	uncharacterized LOC101928612 [Source:NCBI gene;Acc:101928612]	HSPC324	136648610	136660421	557	HSPC324-201
232071_at	ENST00000604845	ENSG00000270696	antisense	1	2	antisense	novel transcript, antisense to C2orf3	AC005034.3	75660462	75662208	1747	AC005034.3-201
236181_at	ENST00000624444	ENSG00000274333	lincRNA	1	21	lincRNA	uncharacterized LOC102724219 [Source:NCBI gene;Acc:102724219]	CU633967.1	5582228	5592004	7628	CU633967.1-211
232462_s_at	ENST00000594950	ENSG00000268895	antisense	1	19	antisense	A1BG antisense RNA 1 [Source:HGNC Symbol;Acc:HGNC:37133]	A1BG-AS1	58347751	58355183	1718	A1BG-AS1-203
1558028_x_at	ENST00000641955	ENSG00000257599	antisense	1	12	antisense	OVCH1 antisense RNA 1 [Source:HGNC Symbol;Acc:HGNC:44484]	OVCH1-AS1	29389289	29394817	5529	OVCH1-AS1-204
240818_at	ENST00000550906	ENSG00000257599	antisense	1	12	antisense	OVCH1 antisense RNA 1 [Source:HGNC Symbol;Acc:HGNC:44484]	OVCH1-AS1	29389738	29464741	654	OVCH1-AS1-202
240823_at	ENST00000439104	ENSG00000226645	antisense	1	11	antisense	novel transcript	AP006216.1	116773389	116774205	419	AP006216.1-201
213691_at	ENST00000593654	ENSG00000269352	antisense	-1	19	antisense	PTOV1 antisense RNA 2 [Source:HGNC Symbol;Acc:HGNC:51284]	PTOV1-AS2	49856970	49859289	596	PTOV1-AS2-201
213690_s_at	ENST00000593654	ENSG00000269352	antisense	-1	19	antisense	PTOV1 antisense RNA 2 [Source:HGNC Symbol;Acc:HGNC:51284]	PTOV1-AS2	49856970	49859289	596	PTOV1-AS2-201
1553811_at	ENST00000541723	ENSG00000255650	antisense	-1	12	antisense	FAM222A antisense RNA 1 [Source:HGNC Symbol;Acc:HGNC:28223]	FAM222A-AS1	109734166	109773508	871	FAM222A-AS1-203
1562718_at	ENST00000449339	ENSG00000234509	lincRNA	-1	21	lincRNA	novel transcript	AP000253.1	31653593	31659500	2233	AP000253.1-201
1561370_at	ENST00000418963	ENSG00000223522	antisense	-1	2	antisense	uncharacterized LOC100505716 [Source:NCBI gene;Acc:100505716]	AC093690.1	28307691	28310459	2110	AC093690.1-201
1559449_a_at	ENST00000594934	ENSG00000268362	lincRNA	1	19	lincRNA	novel transcript	AC092279.1	24033445	24066909	1864	AC092279.1-201
241393_at	ENST00000430643	ENSG00000230896	sense_intronic	-1	1	sense_intronic	novel transcript	AL604028.1	45694684	45697075	598	AL604028.1-201
241434_at	ENST00000430643	ENSG00000230896	sense_intronic	-1	1	sense_intronic	novel transcript	AL604028.1	45694684	45697075	598	AL604028.1-201
229716_at	ENST00000442226	ENSG00000225986	antisense	-1	1	antisense	UBXN10 antisense RNA 1 [Source:HGNC Symbol;Acc:HGNC:41141]	UBXN10-AS1	20184242	20186486	510	UBXN10-AS1-201
1560554_a_at	ENST00000295012	ENSG00000162913	antisense	-1	1	antisense	OBSCN antisense RNA 1 [Source:HGNC Symbol;Acc:HGNC:32047]	OBSCN-AS1	228203506	228213660	889	OBSCN-AS1-201
1560130_at	ENST00000337335	ENSG00000162913	antisense	-1	1	antisense	OBSCN antisense RNA 1 [Source:HGNC Symbol;Acc:HGNC:32047]	OBSCN-AS1	228204466	228213664	2893	OBSCN-AS1-202
1559765_a_at	ENST00000429224	ENSG00000237886	antisense	1	9	antisense	NOTCH1 associated lncRNA in T cell acute lymphoblastic leukemia 1 [Source:HGNC Symbol;Acc:HGNC:51192]	NALT1	136546212	136549449	738	NALT1-201
236658_at	ENST00000455390	ENSG00000231654	antisense	1	6	antisense	RPS6KA2 antisense RNA 1 [Source:HGNC Symbol;Acc:HGNC:40511]	RPS6KA2-AS1	166903698	166904835	627	RPS6KA2-AS1-201
239668_at	ENST00000547326	ENSG00000257497	antisense	-1	12	antisense	novel transcript, antisense to GLIPR1	AC121761.1	75483454	75489820	1482	AC121761.1-201
1569696_at	ENST00000425631	ENSG00000231163	antisense	1	1	antisense	CSMD2 antisense RNA 1 [Source:HGNC Symbol;Acc:HGNC:40882]	CSMD2-AS1	33868953	33885458	1367	CSMD2-AS1-202
238298_at	ENST00000417931	ENSG00000227244	lincRNA	1	10	lincRNA	long intergenic non-protein coding RNA 845 [Source:HGNC Symbol;Acc:HGNC:45033]	LINC00845	61016275	61026420	696	LINC00845-201
237260_at	ENST00000547531	ENSG00000257711	antisense	-1	12	antisense	uncharacterized LOC100505978 [Source:NCBI gene;Acc:100505978]	AC079385.2	106680758	106684700	863	AC079385.2-201
1554203_at	ENST00000455392	ENSG00000174680	antisense	1	21	antisense	GRIK1 antisense RNA 1 [Source:HGNC Symbol;Acc:HGNC:16458]	GRIK1-AS1	29748175	29763680	767	GRIK1-AS1-205
1570271_at	ENST00000633678	ENSG00000282261	lincRNA	1	CHR_HSCHR8_2_CTG1	lincRNA	novel transcript	AC129915.1	1021688	1022635	948	AC129915.1-201
1555580_at	ENST00000633038	ENSG00000282114	lincRNA	-1	CHR_HSCHR8_1_CTG7	processed_transcript	long intergenic non-protein coding RNA 824 [Source:HGNC Symbol;Acc:HGNC:50281]	LINC00824	128561006	128564679	572	LINC00824-208
1566689_at	ENST00000599810	ENSG00000267872	lincRNA	-1	19	lincRNA	novel transcript	AC073539.1	22243254	22245347	2094	AC073539.1-201
236856_x_at	ENST00000466343	ENSG00000254539	lincRNA	1	1	lincRNA	novel transcript	AC239804.1	149048576	149051273	869	AC239804.1-201
1561257_at	ENST00000633955	ENSG00000282734	lincRNA	-1	CHR_HSCHR8_1_CTG1	lincRNA	uncharacterized LOC286083 [Source:NCBI gene;Acc:286083]	AF067845.6	1296034	1302607	3049	AF067845.6-201
240774_at	ENST00000619780	ENSG00000275963	lincRNA	1	12	lincRNA	novel transcript	AC008115.4	12648939	12649713	775	AC008115.4-201
228781_at	ENST00000568017	ENSG00000260461	sense_overlapping	-1	10	sense_overlapping	novel transcript, overlapping to OBFC1	AL133355.1	103877374	103879761	2388	AL133355.1-201
230314_at	ENST00000613639	ENSG00000277511	lincRNA	1	17	lincRNA	novel transcript	AC116407.2	32127595	32128454	860	AC116407.2-201
234839_at	ENST00000561881	ENSG00000259946	lincRNA	-1	1	lincRNA	novel transcript	BX005019.1	97967005	97968814	1810	BX005019.1-201
217219_at	ENST00000573103	ENSG00000262075	lincRNA	-1	9	lincRNA	uncharacterized LOC26102 [Source:NCBI gene;Acc:26102]	DKFZP434A062	136322303	136327323	5021	DKFZP434A062-201
236693_at	ENST00000520799	ENSG00000254377	lincRNA	1	8	lincRNA	MIR124-2 host gene [Source:HGNC Symbol;Acc:HGNC:48723]	MIR124-2HG	64373328	64378834	1000	MIR124-2HG-202
242193_at	ENST00000521441	ENSG00000254377	lincRNA	1	8	lincRNA	MIR124-2 host gene [Source:HGNC Symbol;Acc:HGNC:48723]	MIR124-2HG	64373328	64383787	2840	MIR124-2HG-203
238661_at	ENST00000521441	ENSG00000254377	lincRNA	1	8	lincRNA	MIR124-2 host gene [Source:HGNC Symbol;Acc:HGNC:48723]	MIR124-2HG	64373328	64383787	2840	MIR124-2HG-203
234835_at	ENST00000600140	ENSG00000268926	lincRNA	1	9	lincRNA	novel transcript	AL354861.3	95772323	95774734	2412	AL354861.3-201
244372_at	ENST00000426260	ENSG00000230525	lincRNA	1	2	lincRNA	long intergenic non-protein coding RNA 1799 [Source:HGNC Symbol;Acc:HGNC:52589]	LINC01799	66904436	66971462	625	LINC01799-202
1569182_at	ENST00000562894	ENSG00000260361	sense_intronic	-1	15	sense_intronic	novel transcript	AC106028.3	92779757	92781492	1736	AC106028.3-201
237389_at	ENST00000570809	ENSG00000262228	lincRNA	-1	17	lincRNA	novel transcript	AC087392.3	763565	765319	1755	AC087392.3-201
231436_at	ENST00000561458	ENSG00000259446	antisense	-1	15	antisense	uncharacterized LOC101928134 [Source:NCBI gene;Acc:101928134]	AC055874.1	33303657	33310246	479	AC055874.1-201
205955_at	ENST00000601484	ENSG00000269176	antisense	-1	11	antisense	novel transcript, antisense to TAF6L	AP001160.3	62786023	62786785	763	AP001160.3-201
242213_at	ENST00000596071	ENSG00000267811	antisense	-1	11	antisense	novel transcript, antisense to TAF6L	AP001160.2	62771120	62771606	487	AP001160.2-201
1555188_at	ENST00000587588	ENSG00000179141	antisense	-1	13	antisense	MTUS2 antisense RNA 1 [Source:HGNC Symbol;Acc:HGNC:40924]	MTUS2-AS1	29476515	29487517	1145	MTUS2-AS1-202
1555868_at	ENST00000456896	ENSG00000236013	lincRNA	1	6	lincRNA	uncharacterized LOC100507477 [Source:NCBI gene;Acc:100507477]	AL357146.1	139976352	140093721	1331	AL357146.1-201
1555869_a_at	ENST00000456896	ENSG00000236013	lincRNA	1	6	lincRNA	uncharacterized LOC100507477 [Source:NCBI gene;Acc:100507477]	AL357146.1	139976352	140093721	1331	AL357146.1-201
1557161_at	ENST00000644936	ENSG00000231426	lincRNA	1	6	lincRNA	FOXO induced long non-coding RNA 1 [Source:HGNC Symbol;Acc:HGNC:53755]	FILNC1	139677639	139860475	1450	FILNC1-204
1558553_at	ENST00000567093	ENSG00000260417	lincRNA	1	16	lincRNA	novel transcript	AC092127.1	85592266	85595720	3455	AC092127.1-201
227437_at	ENST00000500741	ENSG00000248008	antisense	-1	12	antisense	negative regulator of antiviral response [Source:HGNC Symbol;Acc:HGNC:48588]	NRAV	120490328	120495940	1901	NRAV-201
1570049_at	ENST00000341011	ENSG00000188825	lincRNA	-1	17	lincRNA	long intergenic non-protein coding RNA 910 [Source:HGNC Symbol;Acc:HGNC:44361]	LINC00910	43369845	43388545	2303	LINC00910-201
1559144_x_at	ENST00000592135	ENSG00000188825	lincRNA	-1	17	lincRNA	long intergenic non-protein coding RNA 910 [Source:HGNC Symbol;Acc:HGNC:44361]	LINC00910	43375928	43388312	2438	LINC00910-206
1559124_at	ENST00000419926	ENSG00000237596	antisense	-1	6	antisense	novel transcript	AL138828.1	136043852	136072827	1570	AL138828.1-203
1559638_at	ENST00000377320	ENSG00000179840	antisense	-1	1	antisense	PIK3CD antisense RNA 1 [Source:HGNC Symbol;Acc:HGNC:32346]	PIK3CD-AS1	9652610	9654586	1823	PIK3CD-AS1-201
1562116_at	ENST00000419511	ENSG00000228135	antisense	-1	2	antisense	long intergenic non-protein coding RNA 1494 [Source:HGNC Symbol;Acc:HGNC:51152]	LINC01494	218900811	218930636	1011	LINC01494-201
1570372_at	ENST00000549993	ENSG00000258066	lincRNA	1	12	lincRNA	novel transcript	AC138331.1	77775783	77783576	376	AC138331.1-201
1557475_at	ENST00000544645	ENSG00000256193	lincRNA	1	12	lincRNA	long intergenic non-protein coding RNA 507 [Source:HGNC Symbol;Acc:HGNC:43558]	LINC00507	127915372	127951510	1930	LINC00507-203
237641_at	ENST00000591484	ENSG00000267649	lincRNA	1	19	lincRNA	novel transcript	AC010327.4	55216682	55217429	748	AC010327.4-202
241852_at	ENST00000551940	ENSG00000257407	lincRNA	-1	12	lincRNA	novel transcript	AC009803.1	115582765	115639734	544	AC009803.1-202
1556822_s_at	ENST00000599889	ENSG00000269054	antisense	1	19	antisense	uncharacterized LOC105372483 [Source:NCBI gene;Acc:105372483]	AC012313.6	58362585	58366591	790	AC012313.6-201
1570273_at	ENST00000445178	ENSG00000234653	antisense	1	2	antisense	uncharacterized LOC101927907 [Source:NCBI gene;Acc:101927907]	AC079117.1	76985965	77009791	1000	AC079117.1-201
1564471_at	ENST00000554299	ENSG00000258729	lincRNA	-1	14	lincRNA	novel transcript	AL355102.3	96275046	96276723	1678	AL355102.3-201
1562510_at	ENST00000431311	ENSG00000237290	lincRNA	-1	1	lincRNA	long intergenic non-protein coding RNA 1343 [Source:HGNC Symbol;Acc:HGNC:50553]	LINC01343	38209034	38214767	2283	LINC01343-201
1561030_at	ENST00000565802	ENSG00000261357	lincRNA	1	16	lincRNA	novel transcript	AC099518.2	19065991	19066694	704	AC099518.2-201
1569935_at	ENST00000621669	ENSG00000275389	lincRNA	1	12	lincRNA	novel transcript	AC068790.9	124085761	124088598	2838	AC068790.9-201
1564149_at	ENST00000629169	ENSG00000280733	lincRNA	1	CHR_HSCHR2_1_CTG15	lincRNA	long intergenic non-protein coding RNA 1238 [Source:HGNC Symbol;Acc:HGNC:49795]	LINC01238	241970683	241977276	2170	LINC01238-206
231808_at	ENST00000558945	ENSG00000247556	antisense	1	15	processed_transcript	OIP5 antisense RNA 1 [Source:HGNC Symbol;Acc:HGNC:43563]	OIP5-AS1	41283990	41298781	1269	OIP5-AS1-205
225225_at	ENST00000500949	ENSG00000247556	antisense	1	15	processed_transcript	OIP5 antisense RNA 1 [Source:HGNC Symbol;Acc:HGNC:43563]	OIP5-AS1	41284005	41306534	8829	OIP5-AS1-201
225332_at	ENST00000500949	ENSG00000247556	antisense	1	15	processed_transcript	OIP5 antisense RNA 1 [Source:HGNC Symbol;Acc:HGNC:43563]	OIP5-AS1	41284005	41306534	8829	OIP5-AS1-201
1559620_at	ENST00000519104	ENSG00000228624	antisense	1	6	antisense	HDAC2 and HS3ST5 antisense RNA 2 [Source:HGNC Symbol;Acc:HGNC:43590]	HDAC2-AS2	113969701	114340738	2016	HDAC2-AS2-208
238727_at	ENST00000587099	ENSG00000267034	lincRNA	-1	2	lincRNA	novel transcript	AC010980.2	222317242	222318653	1412	AC010980.2-201
244159_at	ENST00000587099	ENSG00000267034	lincRNA	-1	2	lincRNA	novel transcript	AC010980.2	222317242	222318653	1412	AC010980.2-201
242358_at	ENST00000500276	ENSG00000246695	antisense	-1	12	antisense	RASSF8 antisense RNA 1 [Source:HGNC Symbol;Acc:HGNC:48637]	RASSF8-AS1	25944857	25958578	2610	RASSF8-AS1-202
235161_at	ENST00000546134	ENSG00000246695	antisense	-1	12	antisense	RASSF8 antisense RNA 1 [Source:HGNC Symbol;Acc:HGNC:48637]	RASSF8-AS1	25954655	25958046	741	RASSF8-AS1-209
1562474_at	ENST00000440150	ENSG00000231365	antisense	1	1	antisense	uncharacterized LOC101929147 [Source:NCBI gene;Acc:101929147]	AL359915.2	119140425	119183823	2469	AL359915.2-202
1561553_at	ENST00000413531	ENSG00000231365	antisense	1	1	antisense	uncharacterized LOC101929147 [Source:NCBI gene;Acc:101929147]	AL359915.2	119140730	119234181	1154	AL359915.2-204
1560870_a_at	ENST00000569625	ENSG00000259868	sense_intronic	1	14	processed_transcript	novel transcript	AL163952.1	55915727	55916326	600	AL163952.1-202
241739_at	ENST00000618027	ENSG00000274031	antisense	-1	16	antisense	novel transcript, antisense to OGFOD1	AC092140.2	56465642	56466162	521	AC092140.2-201
237908_at	ENST00000638437	ENSG00000230590	lincRNA	-1	X	lincRNA	FTX transcript, XIST regulator [Source:HGNC Symbol;Acc:HGNC:37190]	FTX	73946555	74012945	12267	FTX-214
242121_at	ENST00000429124	ENSG00000230590	lincRNA	-1	X	lincRNA	FTX transcript, XIST regulator [Source:HGNC Symbol;Acc:HGNC:37190]	FTX	74278374	74292600	2597	FTX-203
1558515_at	ENST00000429124	ENSG00000230590	lincRNA	-1	X	lincRNA	FTX transcript, XIST regulator [Source:HGNC Symbol;Acc:HGNC:37190]	FTX	74278374	74292600	2597	FTX-203
230041_at	ENST00000559786	ENSG00000259436	antisense	1	19	antisense	novel transcript, antisense to POU2F2	AC010247.2	42152569	42157523	1955	AC010247.2-201
243095_at	ENST00000576710	ENSG00000263279	antisense	1	16	antisense	uncharacterized LOC105371079 [Source:NCBI gene;Acc:105371079]	AC007595.1	10691273	10692973	483	AC007595.1-201
1557919_a_at	ENST00000412872	ENSG00000227706	lincRNA	-1	6	lincRNA	novel transcript	AL713998.1	67887646	67889339	1605	AL713998.1-201
1568722_at	ENST00000557007	ENSG00000259163	antisense	1	14	antisense	uncharacterized LOC101928909 [Source:NCBI gene;Acc:101928909]	AL096869.2	90642640	90648894	1237	AL096869.2-202
1557007_a_at	ENST00000532430	ENSG00000254443	lincRNA	1	11	lincRNA	novel transcript	AC068733.1	6362799	6365262	1288	AC068733.1-201
1560063_a_at	ENST00000602255	ENSG00000267892	antisense	1	19	antisense	novel transcript, antisense to CAPN12	AC022144.1	38738284	38739863	1580	AC022144.1-201
239332_at	ENST00000492522	ENSG00000244649	lincRNA	1	17	lincRNA	long intergenic non-protein coding RNA 2086 [Source:HGNC Symbol;Acc:HGNC:52936]	LINC02086	48683367	48706330	2091	LINC02086-202
237621_at	ENST00000439938	ENSG00000228740	antisense	-1	15	antisense	GABRG3 antisense RNA 1 [Source:HGNC Symbol;Acc:HGNC:40249]	GABRG3-AS1	27157615	27161319	970	GABRG3-AS1-201
237670_at	ENST00000595300	ENSG00000227195	lincRNA	-1	20	processed_transcript	MIR663A host gene [Source:HGNC Symbol;Acc:HGNC:27662]	MIR663AHG	26186920	26187541	622	MIR663AHG-207
216053_x_at	ENST00000376398	ENSG00000125804	lincRNA	1	20	processed_transcript	family with sequence similarity 182 member A [Source:HGNC Symbol;Acc:HGNC:16222]	FAM182A	26054655	26086917	5070	FAM182A-201
230539_at	ENST00000376398	ENSG00000125804	lincRNA	1	20	processed_transcript	family with sequence similarity 182 member A [Source:HGNC Symbol;Acc:HGNC:16222]	FAM182A	26054655	26086917	5070	FAM182A-201
1558497_a_at	ENST00000488262	ENSG00000241696	lincRNA	1	3	lincRNA	long intergenic non-protein coding RNA 2053 [Source:HGNC Symbol;Acc:HGNC:52893]	LINC02053	180414174	180422506	940	LINC02053-202
1558496_at	ENST00000488262	ENSG00000241696	lincRNA	1	3	lincRNA	long intergenic non-protein coding RNA 2053 [Source:HGNC Symbol;Acc:HGNC:52893]	LINC02053	180414174	180422506	940	LINC02053-202
1556684_at	ENST00000554988	ENSG00000259001	antisense	-1	14	antisense	ribonuclease P RNA component H1	AL355075.4	20343048	20343685	638	AL355075.4-201
1561728_a_at	ENST00000442515	ENSG00000233208	lincRNA	1	14	lincRNA	long intergenic non-protein coding RNA 642 [Source:HGNC Symbol;Acc:HGNC:44293]	LINC00642	90455230	90458866	670	LINC00642-202
1557657_a_at	ENST00000442515	ENSG00000233208	lincRNA	1	14	lincRNA	long intergenic non-protein coding RNA 642 [Source:HGNC Symbol;Acc:HGNC:44293]	LINC00642	90455230	90458866	670	LINC00642-202
1557656_at	ENST00000419459	ENSG00000233208	lincRNA	1	14	lincRNA	long intergenic non-protein coding RNA 642 [Source:HGNC Symbol;Acc:HGNC:44293]	LINC00642	90455271	90458904	2026	LINC00642-201
239380_at	ENST00000357880	ENSG00000236882	lincRNA	1	5	lincRNA	long intergenic non-protein coding RNA 1554 [Source:HGNC Symbol;Acc:HGNC:24687]	LINC01554	95852232	95859020	804	LINC01554-201
1559315_s_at	ENST00000499137	ENSG00000246985	antisense	-1	12	processed_transcript	SOCS2 antisense RNA 1 [Source:HGNC Symbol;Acc:HGNC:27054]	SOCS2-AS1	93542463	93571768	3325	SOCS2-AS1-201
243707_at	ENST00000605506	ENSG00000271576	lincRNA	-1	1	lincRNA	novel transcript	AL359504.2	84076331	84077931	1601	AL359504.2-201
239280_at	ENST00000605506	ENSG00000271576	lincRNA	-1	1	lincRNA	novel transcript	AL359504.2	84076331	84077931	1601	AL359504.2-201
230930_at	ENST00000609742	ENSG00000273038	lincRNA	-1	10	lincRNA	novel transcript	AL365203.2	32887255	32889311	2057	AL365203.2-201
1559352_a_at	ENST00000582106	ENSG00000265688	antisense	1	17	antisense	MAFG divergent transcript [Source:HGNC Symbol;Acc:HGNC:43649]	MAFG-DT	81927829	81930753	1895	MAFG-DT-201
232396_at	ENST00000614119	ENSG00000273691	sense_intronic	1	15	sense_intronic	novel transcript, sense intronic to ZNF710	AC087284.1	90024955	90026003	1049	AC087284.1-201
237501_at	ENST00000419035	ENSG00000234690	lincRNA	-1	2	lincRNA	uncharacterized LOC101927043 [Source:NCBI gene;Acc:101927043]	AC106869.1	47213949	47344966	1892	AC106869.1-203
1562604_at	ENST00000419035	ENSG00000234690	lincRNA	-1	2	lincRNA	uncharacterized LOC101927043 [Source:NCBI gene;Acc:101927043]	AC106869.1	47213949	47344966	1892	AC106869.1-203
226582_at	ENST00000508564	ENSG00000250742	lincRNA	1	12	lincRNA	long intergenic non-protein coding RNA 2381 [Source:HGNC Symbol;Acc:HGNC:53304]	LINC02381	54126098	54132843	1369	LINC02381-201
239612_at	ENST00000504891	ENSG00000249388	lincRNA	1	12	lincRNA	uncharacterized LOC100240734 [Source:NCBI gene;Acc:100240734]	AC023794.2	54082118	54102693	528	AC023794.2-201
1566126_at	ENST00000501818	ENSG00000247699	antisense	-1	5	antisense	novel transcript	AC008609.1	160196591	160204826	2686	AC008609.1-202
1566482_at	ENST00000545709	ENSG00000250280	sense_intronic	1	12	sense_intronic	novel transcript	AC026124.1	65281657	65286728	3457	AC026124.1-201
1556776_a_at	ENST00000613560	ENSG00000278611	lincRNA	1	19	lincRNA	ZNF426 divergent transcript [Source:HGNC Symbol;Acc:HGNC:53777]	ZNF426-DT	9538733	9539734	595	ZNF426-DT-201
1556777_a_at	ENST00000613560	ENSG00000278611	lincRNA	1	19	lincRNA	ZNF426 divergent transcript [Source:HGNC Symbol;Acc:HGNC:53777]	ZNF426-DT	9538733	9539734	595	ZNF426-DT-201
1561595_x_at	ENST00000613560	ENSG00000278611	lincRNA	1	19	lincRNA	ZNF426 divergent transcript [Source:HGNC Symbol;Acc:HGNC:53777]	ZNF426-DT	9538733	9539734	595	ZNF426-DT-201
1560579_s_at	ENST00000456651	ENSG00000224167	lincRNA	1	1	lincRNA	uncharacterized HP08777 [Source:NCBI gene;Acc:105378912]	AL390729.1	112850028	112877871	587	AL390729.1-201
243996_at	ENST00000431981	ENSG00000227388	lincRNA	1	9	lincRNA	novel transcript	AL133410.1	35772311	35790432	472	AL133410.1-202
237612_at	ENST00000586330	ENSG00000267097	antisense	-1	18	antisense	SLC14A2 antisense RNA 1 [Source:HGNC Symbol;Acc:HGNC:51125]	SLC14A2-AS1	45423764	45435297	492	SLC14A2-AS1-202
1560589_a_at	ENST00000532065	ENSG00000254438	lincRNA	-1	11	lincRNA	uncharacterized LOC101928132 [Source:NCBI gene;Acc:101928132]	AC022240.1	13921450	13924863	684	AC022240.1-201
1557623_at	ENST00000446786	ENSG00000242391	antisense	-1	1	antisense	novel transcript, antisense to ZYG11A	AC099677.4	52881216	52881730	380	AC099677.4-201
1562923_at	ENST00000550506	ENSG00000257747	lincRNA	1	12	lincRNA	long intergenic non-protein coding RNA 2426 [Source:HGNC Symbol;Acc:HGNC:53357]	LINC02426	81953719	81993133	1372	LINC02426-201
1557139_at	ENST00000500527	ENSG00000245614	antisense	-1	12	antisense	DDX11 antisense RNA 1 [Source:HGNC Symbol;Acc:HGNC:44176]	DDX11-AS1	31020763	31073847	2031	DDX11-AS1-201
230488_s_at	ENST00000425189	ENSG00000225756	antisense	-1	9	antisense	DBH antisense RNA 1 [Source:HGNC Symbol;Acc:HGNC:24155]	DBH-AS1	133654586	133657313	2139	DBH-AS1-201
215327_at	ENST00000427630	ENSG00000213994	antisense	-1	10	antisense	novel transcript	AL157395.1	6197612	6202693	438	AL157395.1-201
237312_at	ENST00000515660	ENSG00000250590	lincRNA	-1	4	lincRNA	long intergenic non-protein coding RNA 2492 [Source:HGNC Symbol;Acc:HGNC:53476]	LINC02492	187532878	187555949	584	LINC02492-204
228387_at	ENST00000566551	ENSG00000261326	lincRNA	-1	1	lincRNA	long intergenic non-protein coding RNA 1355 [Source:HGNC Symbol;Acc:HGNC:50584]	LINC01355	23281309	23286752	5444	LINC01355-201
244490_at	ENST00000566551	ENSG00000261326	lincRNA	-1	1	lincRNA	long intergenic non-protein coding RNA 1355 [Source:HGNC Symbol;Acc:HGNC:50584]	LINC01355	23281309	23286752	5444	LINC01355-201
232260_at	ENST00000609682	ENSG00000256628	antisense	1	3	antisense	ZBTB11 antisense RNA 1 [Source:HGNC Symbol;Acc:HGNC:48573]	ZBTB11-AS1	101676475	101679217	2743	ZBTB11-AS1-201
232259_s_at	ENST00000609682	ENSG00000256628	antisense	1	3	antisense	ZBTB11 antisense RNA 1 [Source:HGNC Symbol;Acc:HGNC:48573]	ZBTB11-AS1	101676475	101679217	2743	ZBTB11-AS1-201
217406_at	ENST00000444848	ENSG00000241954	lincRNA	1	22	lincRNA	novel transcript	AL021937.4	32383786	32385631	444	AL021937.4-201
1562841_at	ENST00000444848	ENSG00000241954	lincRNA	1	22	lincRNA	novel transcript	AL021937.4	32383786	32385631	444	AL021937.4-201
214408_s_at	ENST00000382084	ENSG00000205853	lincRNA	-1	22	lincRNA	RFPL3 antisense [Source:HGNC Symbol;Acc:HGNC:9981]	RFPL3S	32359906	32370985	1117	RFPL3S-201
214409_at	ENST00000382084	ENSG00000205853	lincRNA	-1	22	lincRNA	RFPL3 antisense [Source:HGNC Symbol;Acc:HGNC:9981]	RFPL3S	32359906	32370985	1117	RFPL3S-201
244596_at	ENST00000451318	ENSG00000224992	sense_intronic	-1	9	sense_intronic	novel transcript	AL445645.1	132768965	132770212	1019	AL445645.1-201
1559790_at	ENST00000514771	ENSG00000249937	lincRNA	1	5	lincRNA	long intergenic non-protein coding RNA 2223 [Source:HGNC Symbol;Acc:HGNC:53092]	LINC02223	17802383	17929636	1049	LINC02223-203
1559538_at	ENST00000527518	ENSG00000255474	lincRNA	-1	12	lincRNA	GALNT8 antisense upstream 1 [Source:HGNC Symbol;Acc:HGNC:53880]	GAU1	4700417	4720102	1249	GAU1-201
1565668_at	ENST00000363439	ENSG00000200309	misc_RNA	-1	12	misc_RNA	0	RF00019	49132853	49132947	95	RF00019.135-201
205833_s_at	ENST00000612397	ENSG00000275634	misc_RNA	1	5	misc_RNA	0	RF02160	60488078	60488327	250	RF02160.1-201
233923_at	ENST00000363177	ENSG00000200047	misc_RNA	1	11	misc_RNA	RNA, 7SK small nuclear pseudogene 115 [Source:HGNC Symbol;Acc:HGNC:45839]	RN7SKP115	100839630	100839946	317	RN7SKP115-201
228642_at	ENST00000619311	ENSG00000277694	misc_RNA	1	7	misc_RNA	0	RF01979	27099967	27100111	145	RF01979.1-201
239563_at	ENST00000565095	ENSG00000261167	sense_overlapping	-1	3	sense_overlapping	novel transcript, overlapping to MRPL3	AC107027.3	131455126	131458598	3473	AC107027.3-201
1564802_at	ENST00000565152	ENSG00000260060	antisense	1	16	antisense	novel transcript, antisense to PYCARD	AC009088.1	31196131	31196963	833	AC009088.1-201
1570121_at	ENST00000461412	ENSG00000285551	lincRNA	1	10	protein_coding	zinc finger protein 365 [Source:NCBI gene;Acc:22891]	AC067752.1	62643871	62659272	1807	AC067752.1-205
1562983_at	ENST00000512043	ENSG00000251383	lincRNA	1	4	lincRNA	long intergenic non-protein coding RNA 2483 [Source:HGNC Symbol;Acc:HGNC:53457]	LINC02483	75354076	75362566	1143	LINC02483-201
244505_at	ENST00000602749	ENSG00000270147	lincRNA	1	4	lincRNA	novel transcript	AC068620.2	56396312	56396871	560	AC068620.2-201
1559510_at	ENST00000440496	ENSG00000223546	lincRNA	1	X	lincRNA	long intergenic non-protein coding RNA 630 [Source:HGNC Symbol;Acc:HGNC:44263]	LINC00630	102769179	102885406	2101	LINC00630-205
1569674_at	ENST00000416381	ENSG00000223546	lincRNA	1	X	lincRNA	long intergenic non-protein coding RNA 630 [Source:HGNC Symbol;Acc:HGNC:44263]	LINC00630	102839908	102866824	2012	LINC00630-201
233151_s_at	ENST00000457100	ENSG00000147753	lincRNA	1	Y	lincRNA	testis-specific transcript, Y-linked 7 [Source:HGNC Symbol;Acc:HGNC:18488]	TTTY7	6449468	6457906	1111	TTTY7-203
234309_at	ENST00000276770	ENSG00000147753	lincRNA	1	Y	lincRNA	testis-specific transcript, Y-linked 7 [Source:HGNC Symbol;Acc:HGNC:18488]	TTTY7	6449468	6457906	1367	TTTY7-201
1560698_a_at	ENST00000435350	ENSG00000236333	antisense	-1	12	processed_transcript	TRHDE antisense RNA 1 [Source:HGNC Symbol;Acc:HGNC:27471]	TRHDE-AS1	72253513	72272526	2966	TRHDE-AS1-202
1560697_at	ENST00000435350	ENSG00000236333	antisense	-1	12	processed_transcript	TRHDE antisense RNA 1 [Source:HGNC Symbol;Acc:HGNC:27471]	TRHDE-AS1	72253513	72272526	2966	TRHDE-AS1-202
1557679_at	ENST00000633018	ENSG00000282472	antisense	1	CHR_HSCHR8_2_CTG1	antisense	ERICH1 antisense RNA 1	AC026950.1	883198	1035862	1744	AC026950.1-201
1554978_at	ENST00000631798	ENSG00000282472	antisense	1	CHR_HSCHR8_2_CTG1	antisense	ERICH1 antisense RNA 1	AC026950.1	907912	1140708	534	AC026950.1-204
238623_at	ENST00000608721	ENSG00000272841	antisense	-1	6	antisense	novel transcript, antisense to MAP3K4	AL139393.2	160990318	160992342	2025	AL139393.2-201
238290_at	ENST00000432703	ENSG00000233246	antisense	1	1	antisense	uncharacterized LOC101929464 [Source:NCBI gene;Acc:101929464]	AL513327.2	33350352	33363245	490	AL513327.2-201
236854_at	ENST00000416742	ENSG00000235621	lincRNA	1	20	lincRNA	long intergenic non-protein coding RNA 494 [Source:HGNC Symbol;Acc:HGNC:27657]	LINC00494	48359950	48370629	3544	LINC00494-201
1553741_at	ENST00000441724	ENSG00000225077	lincRNA	1	1	lincRNA	long intergenic non-protein coding RNA 337 [Source:HGNC Symbol;Acc:HGNC:28620]	LINC00337	6236240	6238940	1138	LINC00337-202
233106_at	ENST00000617151	ENSG00000273888	antisense	-1	14	antisense	FRMD6 antisense RNA 1 [Source:HGNC Symbol;Acc:HGNC:20129]	FRMD6-AS1	51649516	51651744	2229	FRMD6-AS1-201
232491_at	ENST00000558888	ENSG00000259370	antisense	-1	15	antisense	uncharacterized LOC105370854 [Source:NCBI gene;Acc:105370854]	AC103740.1	62827675	62835397	7427	AC103740.1-201
231492_at	ENST00000425385	ENSG00000229522	lincRNA	1	20	lincRNA	long intergenic non-protein coding RNA 1523 [Source:HGNC Symbol;Acc:HGNC:51225]	LINC01523	47983404	47984313	450	LINC01523-201
230591_at	ENST00000565382	ENSG00000260018	antisense	1	16	antisense	novel transcript, antisense to MBTPS1	AC040169.1	84117051	84117571	521	AC040169.1-201
229136_s_at	ENST00000612269	ENSG00000274104	lincRNA	-1	19	lincRNA	novel transcript	AC020910.4	34733298	34733837	540	AC020910.4-201
1562524_at	ENST00000562634	ENSG00000259964	antisense	-1	15	antisense	THSD4 antisense RNA 1 [Source:HGNC Symbol;Acc:HGNC:51420]	THSD4-AS1	71185621	71189025	2182	THSD4-AS1-202
1559542_a_at	ENST00000523507	ENSG00000253181	antisense	1	8	antisense	uncharacterized LOC101929622 [Source:NCBI gene;Acc:101929622]	AC138356.3	37717579	37733756	1228	AC138356.3-201
1556737_at	ENST00000301683	ENSG00000213373	lincRNA	-1	17	lincRNA	long intergenic non-protein coding RNA 671 [Source:HGNC Symbol;Acc:HGNC:44339]	LINC00671	42874670	42898704	1958	LINC00671-201
1565152_at	ENST00000577546	ENSG00000264643	lincRNA	1	17	lincRNA	novel transcript	AC024614.1	33680577	33680883	307	AC024614.1-201
1561607_at	ENST00000539568	ENSG00000256577	antisense	1	12	antisense	uncharacterized LOC101929384 [Source:NCBI gene;Acc:101929384]	AC007406.4	203642	205094	765	AC007406.4-201
240590_at	ENST00000414876	ENSG00000238062	lincRNA	-1	2	lincRNA	SPATA3 antisense RNA 1 (head to head) [Source:HGNC Symbol;Acc:HGNC:28013]	SPATA3-AS1	230984368	230996031	3508	SPATA3-AS1-201
1561044_at	ENST00000435023	ENSG00000237292	lincRNA	1	1	lincRNA	long intergenic non-protein coding RNA 1732 [Source:HGNC Symbol;Acc:HGNC:52520]	LINC01732	181174484	181182208	542	LINC01732-201
1561045_a_at	ENST00000435023	ENSG00000237292	lincRNA	1	1	lincRNA	long intergenic non-protein coding RNA 1732 [Source:HGNC Symbol;Acc:HGNC:52520]	LINC01732	181174484	181182208	542	LINC01732-201
207963_at	ENST00000456585	ENSG00000229921	lincRNA	-1	6	lincRNA	KIF25 antisense RNA 1 [Source:HGNC Symbol;Acc:HGNC:20953]	KIF25-AS1	167992822	167997077	2795	KIF25-AS1-202
211350_s_at	ENST00000456585	ENSG00000229921	lincRNA	-1	6	lincRNA	KIF25 antisense RNA 1 [Source:HGNC Symbol;Acc:HGNC:20953]	KIF25-AS1	167992822	167997077	2795	KIF25-AS1-202
211351_at	ENST00000414364	ENSG00000229921	lincRNA	-1	6	lincRNA	KIF25 antisense RNA 1 [Source:HGNC Symbol;Acc:HGNC:20953]	KIF25-AS1	167994172	167997077	1420	KIF25-AS1-201
238691_at	ENST00000500370	ENSG00000247092	antisense	-1	14	antisense	small nucleolar RNA host gene 10 [Source:HGNC Symbol;Acc:HGNC:27510]	SNHG10	95532297	95534800	1531	SNHG10-201
1561431_at	ENST00000564032	ENSG00000260460	lincRNA	1	1	lincRNA	novel transcript	AL365181.1	156509854	156511681	1828	AL365181.1-201
215627_at	ENST00000442456	ENSG00000234350	lincRNA	-1	2	lincRNA	novel transcript (FLJ13453)	AC007405.1	170723086	170770766	2149	AC007405.1-201
1561345_at	ENST00000427145	ENSG00000229699	lincRNA	1	1	lincRNA	uncharacterized LOC101928009 [Source:NCBI gene;Acc:101928009]	AL161636.1	153174518	153191676	2254	AL161636.1-201
228675_at	ENST00000478808	ENSG00000256262	antisense	-1	12	antisense	USP30 antisense RNA 1 [Source:HGNC Symbol;Acc:HGNC:40909]	USP30-AS1	109052350	109053952	656	USP30-AS1-201
1558920_at	ENST00000444629	ENSG00000227028	antisense	1	2	antisense	SLC8A1 antisense RNA 1 [Source:HGNC Symbol;Acc:HGNC:44102]	SLC8A1-AS1	40104909	40255209	935	SLC8A1-AS1-207
244620_at	ENST00000444629	ENSG00000227028	antisense	1	2	antisense	SLC8A1 antisense RNA 1 [Source:HGNC Symbol;Acc:HGNC:44102]	SLC8A1-AS1	40104909	40255209	935	SLC8A1-AS1-207
237595_at	ENST00000457106	ENSG00000224702	antisense	1	1	antisense	uncharacterized LOC105371561 [Source:NCBI gene;Acc:105371561]	AL390730.1	165210627	165213090	692	AL390730.1-201
1560762_at	ENST00000477392	ENSG00000242258	lincRNA	1	7	lincRNA	long intergenic non-protein coding RNA 996 [Source:HGNC Symbol;Acc:HGNC:27800]	LINC00996	150433654	150448140	2043	LINC00996-201
230678_at	ENST00000451759	ENSG00000232995	antisense	-1	1	antisense	regulator of G protein signaling 5 [Source:NCBI gene;Acc:8490]	RGS5	163244505	163308577	835	RGS5-217
1558785_a_at	ENST00000439699	ENSG00000232995	antisense	-1	1	antisense	regulator of G protein signaling 5 [Source:NCBI gene;Acc:8490]	RGS5	163304211	163321752	1441	RGS5-215
1568878_at	ENST00000522956	ENSG00000254187	antisense	-1	5	antisense	novel transcript	AC008708.2	167653228	167660481	1124	AC008708.2-201
243302_at	ENST00000606629	ENSG00000272129	lincRNA	1	6	lincRNA	novel transcript	AL359715.3	80355424	80356859	1436	AL359715.3-201
1560538_at	ENST00000422799	ENSG00000232377	antisense	1	2	antisense	uncharacterized LOC101928386 [Source:NCBI gene;Acc:101928386]	AC016910.1	143937073	143964156	1046	AC016910.1-201
244604_at	ENST00000452402	ENSG00000233967	lincRNA	1	6	lincRNA	novel transcript	AL359715.1	80443344	80465927	682	AL359715.1-201
243774_at	ENST00000631119	ENSG00000281794	lincRNA	1	CHR_HSCHR3_4_CTG3	lincRNA	MUC20 overlapping transcript [Source:HGNC Symbol;Acc:HGNC:53807]	MUC20-OT1	195708154	195729535	570	MUC20-OT1-1036
229820_at	ENST00000626567	ENSG00000281794	lincRNA	1	CHR_HSCHR3_4_CTG3	lincRNA	MUC20 overlapping transcript [Source:HGNC Symbol;Acc:HGNC:53807]	MUC20-OT1	195708178	195711875	463	MUC20-OT1-933
1557293_at	ENST00000625387	ENSG00000281794	lincRNA	1	CHR_HSCHR3_4_CTG3	lincRNA	MUC20 overlapping transcript [Source:HGNC Symbol;Acc:HGNC:53807]	MUC20-OT1	195700321	195711875	2363	MUC20-OT1-909
230077_at	ENST00000626908	ENSG00000281794	lincRNA	1	CHR_HSCHR3_4_CTG3	lincRNA	MUC20 overlapping transcript [Source:HGNC Symbol;Acc:HGNC:53807]	MUC20-OT1	195658062	195666682	1279	MUC20-OT1-942
1568853_at	ENST00000389897	ENSG00000203288	antisense	1	1	antisense	TDRKH antisense RNA 1 [Source:HGNC Symbol;Acc:HGNC:40578]	TDRKH-AS1	151790842	151794402	992	TDRKH-AS1-201
1556730_at	ENST00000547721	ENSG00000257839	antisense	1	12	antisense	novel transcript, antisense to PHLDA1	AC011611.4	76032658	76033897	779	AC011611.4-201
242889_x_at	ENST00000621019	ENSG00000276116	antisense	-1	14	antisense	FUT8 antisense RNA 1 [Source:HGNC Symbol;Acc:HGNC:44294]	FUT8-AS1	65411170	65412690	1521	FUT8-AS1-201
236835_at	ENST00000621019	ENSG00000276116	antisense	-1	14	antisense	FUT8 antisense RNA 1 [Source:HGNC Symbol;Acc:HGNC:44294]	FUT8-AS1	65411170	65412690	1521	FUT8-AS1-201
1566586_at	ENST00000585985	ENSG00000267172	lincRNA	1	18	lincRNA	novel transcript	AC022031.1	55817167	55819759	2593	AC022031.1-201
237344_at	ENST00000591974	ENSG00000267712	lincRNA	-1	18	lincRNA	long intergenic non-protein coding RNA 1539 [Source:HGNC Symbol;Acc:HGNC:51307]	LINC01539	56083356	56137536	1884	LINC01539-205
243914_at	ENST00000642849	ENSG00000237080	antisense	1	6	antisense	EHMT2 and SLC44A4 antisense RNA 1 [Source:HGNC Symbol;Acc:HGNC:39751]	EHMT2-AS1	31877808	31884204	2571	EHMT2-AS1-202
1563524_a_at	ENST00000553639	ENSG00000258730	antisense	1	14	antisense	ITPK1 antisense RNA 1 [Source:HGNC Symbol;Acc:HGNC:20132]	ITPK1-AS1	93067452	93072152	4701	ITPK1-AS1-201
224174_at	ENST00000253470	ENSG00000180910	lincRNA	-1	Y	lincRNA	testis-specific transcript, Y-linked 11 [Source:HGNC Symbol;Acc:HGNC:18492]	TTTY11	8783310	8817382	837	TTTY11-201
235886_at	ENST00000452962	ENSG00000232093	antisense	-1	1	antisense	DCST1 antisense RNA 1 [Source:HGNC Symbol;Acc:HGNC:41147]	DCST1-AS1	155045191	155046118	822	DCST1-AS1-201
1563074_at	ENST00000366308	ENSG00000242042	lincRNA	-1	1	lincRNA	long intergenic non-protein coding RNA 1743 [Source:HGNC Symbol;Acc:HGNC:52531]	LINC01743	246516039	246524287	964	LINC01743-201
1570395_a_at	ENST00000454799	ENSG00000226711	antisense	1	12	antisense	family with sequence similarity 66 member C [Source:HGNC Symbol;Acc:HGNC:21644]	FAM66C	8180209	8216151	2167	FAM66C-204
1570396_at	ENST00000544214	ENSG00000226711	antisense	1	12	antisense	family with sequence similarity 66 member C [Source:HGNC Symbol;Acc:HGNC:21644]	FAM66C	8180222	8201000	2623	FAM66C-209
1570397_x_at	ENST00000544214	ENSG00000226711	antisense	1	12	antisense	family with sequence similarity 66 member C [Source:HGNC Symbol;Acc:HGNC:21644]	FAM66C	8180222	8201000	2623	FAM66C-209
1562934_at	ENST00000564199	ENSG00000260192	lincRNA	1	5	lincRNA	long intergenic non-protein coding RNA 2240 [Source:HGNC Symbol;Acc:HGNC:53118]	LINC02240	125493261	125602227	1336	LINC02240-203
1563135_at	ENST00000545739	ENSG00000256362	lincRNA	-1	12	lincRNA	long intergenic non-protein coding RNA 2375 [Source:HGNC Symbol;Acc:HGNC:53297]	LINC02375	127324155	127340072	852	LINC02375-201
1560573_at	ENST00000540684	ENSG00000256128	lincRNA	-1	12	lincRNA	long intergenic non-protein coding RNA 944 [Source:HGNC Symbol;Acc:HGNC:48640]	LINC00944	126729787	126772411	888	LINC00944-202
243905_at	ENST00000545508	ENSG00000256128	lincRNA	-1	12	lincRNA	long intergenic non-protein coding RNA 944 [Source:HGNC Symbol;Acc:HGNC:48640]	LINC00944	126752164	126761045	402	LINC00944-205
231440_at	ENST00000537374	ENSG00000189238	lincRNA	1	12	lincRNA	long intergenic non-protein coding RNA 943 [Source:HGNC Symbol;Acc:HGNC:48639]	LINC00943	126726270	126745326	1688	LINC00943-204
1569807_at	ENST00000427173	ENSG00000236720	lincRNA	1	1	lincRNA	long intergenic non-protein coding RNA 1741 [Source:HGNC Symbol;Acc:HGNC:52529]	LINC01741	177700524	177710330	1666	LINC01741-201
1560161_at	ENST00000559026	ENSG00000259732	sense_overlapping	1	15	sense_overlapping	novel transcript, sense overlapping to CCNB2	AC092757.2	59121034	59133250	633	AC092757.2-201
1561536_at	ENST00000536422	ENSG00000256494	lincRNA	-1	12	lincRNA	novel transcript	AC007368.2	126400792	126405528	974	AC007368.2-201
1561573_at	ENST00000447860	ENSG00000225768	lincRNA	-1	10	lincRNA	uncharacterized LOC101927523 [Source:NCBI gene;Acc:101927523]	AL161646.1	104474939	104480274	1013	AL161646.1-201
230780_at	ENST00000472943	ENSG00000240875	lincRNA	-1	3	lincRNA	long intergenic non-protein coding RNA 886 [Source:HGNC Symbol;Acc:HGNC:48572]	LINC00886	156747346	156817034	3306	LINC00886-201
231564_at	ENST00000433474	ENSG00000233728	antisense	-1	1	antisense	novel transcript	AL929472.3	37799720	37800879	700	AL929472.3-201
236092_at	ENST00000620532	ENSG00000276449	antisense	1	19	antisense	novel transcript	AC004076.2	57449689	57453011	3323	AC004076.2-201
241124_at	ENST00000513770	ENSG00000248165	antisense	-1	4	antisense	novel transcript	AC110760.1	74993877	75034824	590	AC110760.1-201
243262_at	ENST00000384596	ENSG00000207326	misc_RNA	-1	1	misc_RNA	0	RF00019	246426006	246426119	114	RF00019.533-201
237801_at	ENST00000615706	ENSG00000277809	misc_RNA	1	2	misc_RNA	0	RF02249	44935585	44935908	324	RF02249.1-201
1562633_at	ENST00000621935	ENSG00000274819	misc_RNA	1	12	misc_RNA	0	RF01968	97532691	97532958	268	RF01968.1-201
241290_at	ENST00000635455	ENSG00000225605	lincRNA	1	1	lincRNA	novel transcript	AC092813.1	75932479	76019356	969	AC092813.1-201
1565857_at	ENST00000604514	ENSG00000271522	lincRNA	1	7	lincRNA	novel transcript	AC016831.5	130790208	130791724	1517	AC016831.5-201
231232_at	ENST00000547774	ENSG00000257660	lincRNA	1	12	lincRNA	uncharacterized LOC100506125 [Source:NCBI gene;Acc:100506125]	AC117498.2	48789147	48790535	439	AC117498.2-201
1562689_at	ENST00000415628	ENSG00000232520	antisense	1	2	antisense	uncharacterized LOC151484 [Source:NCBI gene;Acc:151484]	AC012507.2	230886546	230897091	1765	AC012507.2-203
231433_at	ENST00000431139	ENSG00000230015	lincRNA	-1	1	lincRNA	novel transcript	AL365184.2	240739419	240739853	435	AL365184.2-201
241787_at	ENST00000628509	ENSG00000280916	lincRNA	1	6	lincRNA	FOXC1 upstream transcript [Source:HGNC Symbol;Acc:HGNC:50650]	FOXCUT	1605531	1606079	333	FOXCUT-201
234611_at	ENST00000487567	ENSG00000223776	antisense	-1	1	antisense	LGALS8 antisense RNA 1 [Source:HGNC Symbol;Acc:HGNC:40340]	LGALS8-AS1	236523052	236524508	1457	LGALS8-AS1-201
235663_at	ENST00000606993	ENSG00000272141	lincRNA	1	1	lincRNA	novel transcript	AL390719.2	1169357	1170343	987	AL390719.2-201
231116_at	ENST00000608430	ENSG00000272668	antisense	1	1	antisense	uncharacterized LOC107985216 [Source:NCBI gene;Acc:107985216]	AL590560.1	159854870	159867685	7134	AL590560.1-201
217442_at	ENST00000415675	ENSG00000225670	antisense	-1	1	antisense	CADM3 antisense RNA 1 [Source:HGNC Symbol;Acc:HGNC:40812]	CADM3-AS1	159194325	159202512	5044	CADM3-AS1-201
216209_at	ENST00000545784	ENSG00000249267	lincRNA	-1	12	lincRNA	long intergenic non-protein coding RNA 939 [Source:HGNC Symbol;Acc:HGNC:48631]	LINC00939	125958688	125983374	2078	LINC00939-203
1561476_at	ENST00000437768	ENSG00000224944	lincRNA	-1	6	lincRNA	cancer susceptibility 6 [Source:HGNC Symbol;Acc:HGNC:49076]	CASC6	91629915	91690428	733	CASC6-201
230096_at	ENST00000419679	ENSG00000235663	antisense	-1	6	antisense	SAPCD1 antisense RNA 1 [Source:HGNC Symbol;Acc:HGNC:39824]	SAPCD1-AS1	31764310	31765588	461	SAPCD1-AS1-202
235712_at	ENST00000602767	ENSG00000270084	antisense	1	1	antisense	GAS5 antisense RNA 1 [Source:HGNC Symbol;Acc:HGNC:44119]	GAS5-AS1	173863248	173863941	694	GAS5-AS1-201
239665_at	ENST00000597278	ENSG00000269155	lincRNA	1	6	lincRNA	novel transcript	AL009178.2	167795530	167798248	2719	AL009178.2-201
1563894_at	ENST00000400831	ENSG00000203688	lincRNA	-1	6	lincRNA	long intergenic non-protein coding RNA 2487 [Source:HGNC Symbol;Acc:HGNC:53466]	LINC02487	167679626	167683787	2557	LINC02487-201
1561685_a_at	ENST00000400831	ENSG00000203688	lincRNA	-1	6	lincRNA	long intergenic non-protein coding RNA 2487 [Source:HGNC Symbol;Acc:HGNC:53466]	LINC02487	167679626	167683787	2557	LINC02487-201
237682_at	ENST00000507894	ENSG00000249001	antisense	-1	4	antisense	novel transcript	AC093895.1	87657093	87673039	367	AC093895.1-202
220718_at	ENST00000567598	ENSG00000260339	antisense	1	15	antisense	HEXA antisense RNA 1 [Source:HGNC Symbol;Acc:HGNC:25810]	HEXA-AS1	72376113	72378788	2676	HEXA-AS1-201
232255_at	ENST00000609151	ENSG00000273014	lincRNA	1	7	lincRNA	novel transcript	AC018645.2	32758882	32759353	472	AC018645.2-201
232256_s_at	ENST00000609151	ENSG00000273014	lincRNA	1	7	lincRNA	novel transcript	AC018645.2	32758882	32759353	472	AC018645.2-201
1568745_at	ENST00000635685	ENSG00000231666	lincRNA	-1	1	lincRNA	long intergenic non-protein coding RNA 1704 [Source:HGNC Symbol;Acc:HGNC:52492]	LINC01704	158132040	158146929	780	LINC01704-203
1568746_a_at	ENST00000635685	ENSG00000231666	lincRNA	-1	1	lincRNA	long intergenic non-protein coding RNA 1704 [Source:HGNC Symbol;Acc:HGNC:52492]	LINC01704	158132040	158146929	780	LINC01704-203
1559665_at	ENST00000553785	ENSG00000258390	lincRNA	1	14	lincRNA	long intergenic non-protein coding RNA 2318 [Source:HGNC Symbol;Acc:HGNC:53237]	LINC02318	95573605	95578684	1334	LINC02318-201
240534_at	ENST00000441773	ENSG00000238022	antisense	1	1	antisense	novel transcript, antisense to LMX1A	AL390730.2	165215980	165219104	674	AL390730.2-201
231096_at	ENST00000504263	ENSG00000251321	lincRNA	1	4	lincRNA	prostate cancer associated transcript 4 [Source:HGNC Symbol;Acc:HGNC:24853]	PCAT4	79827471	79863247	2091	PCAT4-201
1554591_at	ENST00000514836	ENSG00000251321	lincRNA	1	4	lincRNA	prostate cancer associated transcript 4 [Source:HGNC Symbol;Acc:HGNC:24853]	PCAT4	79827535	79877770	373	PCAT4-202
244296_at	ENST00000585684	ENSG00000267057	lincRNA	1	18	lincRNA	long intergenic non-protein coding RNA 1905 [Source:HGNC Symbol;Acc:HGNC:52724]	LINC01905	56042135	56096314	450	LINC01905-201
241064_at	ENST00000593180	ENSG00000267057	lincRNA	1	18	lincRNA	long intergenic non-protein coding RNA 1905 [Source:HGNC Symbol;Acc:HGNC:52724]	LINC01905	56088410	56096314	524	LINC01905-206
1569681_at	ENST00000428651	ENSG00000226383	lincRNA	-1	2	lincRNA	long intergenic non-protein coding RNA 1876 [Source:HGNC Symbol;Acc:HGNC:52695]	LINC01876	156020535	156024576	1603	LINC01876-201
1561481_at	ENST00000433952	ENSG00000232837	lincRNA	-1	21	lincRNA	long intergenic non-protein coding RNA 1700 [Source:HGNC Symbol;Acc:HGNC:52488]	LINC01700	38974429	38977774	1598	LINC01700-201
1561618_at	ENST00000417844	ENSG00000231538	antisense	-1	2	antisense	DPP10 antisense RNA 3 [Source:HGNC Symbol;Acc:HGNC:40939]	DPP10-AS3	114828432	114833548	665	DPP10-AS3-201
239242_at	ENST00000446986	ENSG00000224281	lincRNA	-1	X	processed_transcript	SLC25A5 antisense RNA 1 [Source:HGNC Symbol;Acc:HGNC:43438]	SLC25A5-AS1	119466034	119468262	1874	SLC25A5-AS1-203
1564601_at	ENST00000619530	ENSG00000270816	lincRNA	1	14	lincRNA	long intergenic non-protein coding RNA 221 [Source:HGNC Symbol;Acc:HGNC:20169]	LINC00221	106482439	106521073	1499	LINC00221-202
241847_at	ENST00000423008	ENSG00000229043	antisense	1	7	antisense	uncharacterized LOC101927021 [Source:NCBI gene;Acc:101927021]	AC091729.3	1160374	1165267	1401	AC091729.3-201
235829_at	ENST00000604200	ENSG00000270419	lincRNA	-1	6	lincRNA	colon adenocarcinoma hypermethylated [Source:HGNC Symbol;Acc:HGNC:42860]	CAHM	163413065	163413960	896	CAHM-201
224142_s_at	ENST00000455570	ENSG00000185700	lincRNA	-1	Y	lincRNA	testis-specific transcript, Y-linked 8B [Source:HGNC Symbol;Acc:HGNC:37622]	TTTY8B	6470773	6473630	518	TTTY8B-202
224143_at	ENST00000328819	ENSG00000185700	lincRNA	-1	Y	lincRNA	testis-specific transcript, Y-linked 8B [Source:HGNC Symbol;Acc:HGNC:37622]	TTTY8B	6471031	6473630	531	TTTY8B-201
227384_s_at	ENST00000619653	ENSG00000274265	lincRNA	1	1	lincRNA	novel transcript	AC245297.3	149176041	149180611	526	AC245297.3-202
1558588_at	ENST00000612135	ENSG00000274265	lincRNA	1	1	lincRNA	novel transcript	AC245297.3	149176183	149191268	405	AC245297.3-203
1561868_at	ENST00000563946	ENSG00000261305	sense_overlapping	1	7	sense_overlapping	novel transcript, overlapping LRRC61	AC005586.2	150341771	150342607	837	AC005586.2-202
224870_at	ENST00000411630	ENSG00000226950	lincRNA	1	4	processed_transcript	differentiation antagonizing non-protein coding RNA [Source:HGNC Symbol;Acc:HGNC:28964]	DANCR	52712404	52714137	904	DANCR-201
1559617_at	ENST00000413820	ENSG00000224272	antisense	-1	2	antisense	novel transcript	AC131097.3	241808312	241810637	1228	AC131097.3-201
237074_at	ENST00000457489	ENSG00000223442	antisense	-1	5	antisense	T helper type 2 locus control region associated RNA [Source:HGNC Symbol;Acc:HGNC:40495]	TH2LCRR	132630589	132641773	439	TH2LCRR-203
1563389_at	ENST00000458509	ENSG00000223442	antisense	-1	5	antisense	T helper type 2 locus control region associated RNA [Source:HGNC Symbol;Acc:HGNC:40495]	TH2LCRR	132638048	132656154	407	TH2LCRR-204
1564760_at	ENST00000567305	ENSG00000261379	sense_intronic	1	2	sense_intronic	novel transcript	AC010735.1	226804036	226805061	1026	AC010735.1-201
236080_at	ENST00000447795	ENSG00000232671	antisense	-1	1	antisense	uncharacterized LOC100507670 [Source:NCBI gene;Acc:100507670]	AL391069.2	151280024	151281929	622	AL391069.2-202
1561554_at	ENST00000445508	ENSG00000227274	antisense	-1	17	antisense	uncharacterized LOC101928418 [Source:NCBI gene;Acc:101928418]	AC005358.1	12671862	12706135	1143	AC005358.1-201
1560279_a_at	ENST00000525114	ENSG00000254654	lincRNA	1	11	lincRNA	uncharacterized LOC221122 [Source:NCBI gene;Acc:221122]	AC068858.1	44973902	44978028	1239	AC068858.1-201
1560278_at	ENST00000525114	ENSG00000254654	lincRNA	1	11	lincRNA	uncharacterized LOC221122 [Source:NCBI gene;Acc:221122]	AC068858.1	44973902	44978028	1239	AC068858.1-201
1564262_at	ENST00000607258	ENSG00000272167	antisense	-1	1	antisense	PROX1 antisense RNA 1	AL606537.1	214028891	214030901	2011	AL606537.1-201
1558195_at	ENST00000640420	ENSG00000258279	lincRNA	1	12	lincRNA	long intergenic non-protein coding RNA 592 [Source:HGNC Symbol;Acc:HGNC:27474]	LINC00592	52164115	52223800	768	LINC00592-202
1559483_at	ENST00000433082	ENSG00000230461	antisense	-1	1	processed_transcript	PROX1 antisense RNA 1 [Source:HGNC Symbol;Acc:HGNC:43656]	PROX1-AS1	213817751	213988382	5266	PROX1-AS1-202
239136_at	ENST00000449737	ENSG00000237512	antisense	-1	10	antisense	UNC5B antisense RNA 1 [Source:HGNC Symbol;Acc:HGNC:45096]	UNC5B-AS1	71217224	71217825	472	UNC5B-AS1-202
217471_at	ENST00000585484	ENSG00000267659	lincRNA	1	17	lincRNA	long intergenic non-protein coding RNA 1482 [Source:HGNC Symbol;Acc:HGNC:51128]	LINC01482	68628154	68679606	2616	LINC01482-201
241143_at	ENST00000558852	ENSG00000259267	lincRNA	1	10	lincRNA	uncharacterized LOC105378349 [Source:NCBI gene;Acc:105378349]	AC073176.1	70939133	70944144	409	AC073176.1-202
1561386_at	ENST00000330539	ENSG00000183154	antisense	-1	8	antisense	uncharacterized LOC102723701 [Source:NCBI gene;Acc:102723701]	AC138356.1	37734761	37737426	2086	AC138356.1-201
237415_at	ENST00000547748	ENSG00000257925	antisense	-1	12	antisense	novel transcript, antisense to FAM113B	AC008083.1	47237734	47279021	663	AC008083.1-201
241522_at	ENST00000430978	ENSG00000226921	lincRNA	-1	13	lincRNA	long intergenic non-protein coding RNA 454 [Source:HGNC Symbol;Acc:HGNC:42802]	LINC00454	113878489	113883555	1327	LINC00454-202
230889_at	ENST00000632155	ENSG00000282765	lincRNA	-1	CHR_HSCHR18_ALT2_CTG2_1	lincRNA	long intergenic non-protein coding RNA 1896 [Source:HGNC Symbol;Acc:HGNC:52715]	LINC01896	78976555	78978843	1256	LINC01896-209
1562719_at	ENST00000435253	ENSG00000230768	lincRNA	-1	1	lincRNA	long intergenic non-protein coding RNA 1676 [Source:HGNC Symbol;Acc:HGNC:52464]	LINC01676	105602152	105618958	1849	LINC01676-202
238485_at	ENST00000559298	ENSG00000259673	lincRNA	-1	15	lincRNA	IQCH antisense RNA 1 [Source:HGNC Symbol;Acc:HGNC:44104]	IQCH-AS1	67403619	67521636	5753	IQCH-AS1-203
230121_at	ENST00000625817	ENSG00000280963	antisense	-1	CHR_HG1832_PATCH	antisense	SERTAD4 antisense RNA 1 [Source:HGNC Symbol;Acc:HGNC:32019]	SERTAD4-AS1	210231456	210232972	591	SERTAD4-AS1-204
1562016_at	ENST00000620845	ENSG00000278716	lincRNA	1	16	lincRNA	novel transcript	AC133540.1	85489813	85490831	1019	AC133540.1-201
237731_at	ENST00000431422	ENSG00000236700	lincRNA	1	6	lincRNA	long intergenic non-protein coding RNA 1010 [Source:HGNC Symbol;Acc:HGNC:48978]	LINC01010	134437716	134504581	2069	LINC01010-201
239882_at	ENST00000607531	ENSG00000232310	lincRNA	-1	6	lincRNA	uncharacterized LOC101928304 [Source:NCBI gene;Acc:101928304]	AL078590.3	134525314	134534669	750	AL078590.3-202
231350_at	ENST00000609066	ENSG00000228309	lincRNA	-1	1	lincRNA	long intergenic non-protein coding RNA 1350 [Source:HGNC Symbol;Acc:HGNC:50575]	LINC01350	185558372	185565567	488	LINC01350-204
244041_at	ENST00000358073	ENSG00000243155	antisense	-1	1	antisense	novel transcript	AL162431.2	180944042	180976482	2424	AL162431.2-201
231267_at	ENST00000423879	ENSG00000243062	lincRNA	1	1	lincRNA	novel transcript	AL359853.3	179730217	179742697	544	AL359853.3-201
1568685_at	ENST00000569497	ENSG00000260190	sense_overlapping	-1	9	sense_overlapping	novel transcript, overlapping FBXW5	AL807752.5	136937169	136937988	820	AL807752.5-201
233153_at	ENST00000620188	ENSG00000276687	lincRNA	-1	6	lincRNA	novel transcript	AL356130.1	905445	909006	1965	AL356130.1-201
1556832_at	ENST00000433637	ENSG00000271860	lincRNA	1	6	lincRNA	uncharacterized LOC101927314 [Source:NCBI gene;Acc:101927314]	AL589740.1	97305637	97708850	1984	AL589740.1-203
205677_s_at	ENST00000378180	ENSG00000176124	lincRNA	1	13	processed_transcript	deleted in lymphocytic leukemia 1 [Source:HGNC Symbol;Acc:HGNC:13747]	DLEU1	50082171	50105297	981	DLEU1-201
1559303_at	ENST00000591143	ENSG00000267014	lincRNA	1	19	lincRNA	long intergenic non-protein coding RNA 1532 [Source:HGNC Symbol;Acc:HGNC:51272]	LINC01532	29002555	29013955	1948	LINC01532-202
243060_at	ENST00000592653	ENSG00000267014	lincRNA	1	19	lincRNA	long intergenic non-protein coding RNA 1532 [Source:HGNC Symbol;Acc:HGNC:51272]	LINC01532	29002556	29011017	573	LINC01532-203
1556588_at	ENST00000560255	ENSG00000259642	antisense	1	15	antisense	ST20 antisense RNA 1 [Source:HGNC Symbol;Acc:HGNC:27521]	ST20-AS1	79922771	79926993	4223	ST20-AS1-201
1560258_a_at	ENST00000594230	ENSG00000269397	sense_intronic	1	19	sense_intronic	novel transcript, sense intronic to ZNF726	AC011503.2	23927788	23929287	1500	AC011503.2-201
1569767_at	ENST00000572950	ENSG00000262999	antisense	1	16	antisense	uncharacterized LOC101927131 [Source:NCBI gene;Acc:101927131]	AC099489.3	11465260	11473174	2279	AC099489.3-201
1552872_at	ENST00000420411	ENSG00000236017	antisense	1	X	antisense	ASMTL antisense RNA 1 [Source:HGNC Symbol;Acc:HGNC:25811]	ASMTL-AS1	1402043	1413131	697	ASMTL-AS1-202
241354_at	ENST00000420411	ENSG00000236017	antisense	1	X	antisense	ASMTL antisense RNA 1 [Source:HGNC Symbol;Acc:HGNC:25811]	ASMTL-AS1	1402043	1413131	697	ASMTL-AS1-202
232066_x_at	ENST00000581398	ENSG00000196810	antisense	1	4	antisense	CTBP1 divergent transcript [Source:HGNC Symbol;Acc:HGNC:28307]	CTBP1-DT	1250259	1255910	5652	CTBP1-DT-206
237642_at	ENST00000505364	ENSG00000196810	antisense	1	4	antisense	CTBP1 divergent transcript [Source:HGNC Symbol;Acc:HGNC:28307]	CTBP1-DT	1252991	1266163	2423	CTBP1-DT-202
236595_at	ENST00000608142	ENSG00000273445	antisense	-1	2	antisense	novel transcript	AC133644.2	87477495	87478034	540	AC133644.2-201
232907_at	ENST00000606379	ENSG00000272084	3prime_overlapping_ncRNA	-1	1	3prime_overlapping_ncRNA	novel transcript	AL137127.1	19072110	19075511	3402	AL137127.1-201
239968_at	ENST00000332440	ENSG00000185186	lincRNA	-1	21	lincRNA	long intergenic non-protein coding RNA 313 [Source:HGNC Symbol;Acc:HGNC:16416]	LINC00313	43462094	43478223	579	LINC00313-201
240589_at	ENST00000413721	ENSG00000185186	lincRNA	-1	21	lincRNA	long intergenic non-protein coding RNA 313 [Source:HGNC Symbol;Acc:HGNC:16416]	LINC00313	43462112	43464816	525	LINC00313-202
244449_at	ENST00000436359	ENSG00000223975	lincRNA	1	21	lincRNA	novel transcript	AP001048.1	43465309	43467298	280	AP001048.1-201
236631_at	ENST00000448049	ENSG00000188660	lincRNA	1	21	lincRNA	long intergenic non-protein coding RNA 319 [Source:HGNC Symbol;Acc:HGNC:19730]	LINC00319	43446601	43453893	3507	LINC00319-202
243412_at	ENST00000593558	ENSG00000268845	antisense	1	19	antisense	uncharacterized LOC105372257 [Source:NCBI gene;Acc:105372257]	AC025278.1	6953211	6954904	515	AC025278.1-201
1560932_at	ENST00000427929	ENSG00000229951	antisense	-1	2	antisense	uncharacterized protein FLJ31356 [Source:NCBI gene;Acc:403150]	FLJ31356	28384409	28394672	2850	FLJ31356-201
227092_at	ENST00000518822	ENSG00000253982	antisense	-1	8	antisense	uncharacterized LOC101927752 [Source:NCBI gene;Acc:101927752]	AC100810.1	1761990	1764339	978	AC100810.1-201
1563078_at	ENST00000419800	ENSG00000229720	lincRNA	-1	6	lincRNA	uncharacterized LOC101929460 [Source:NCBI gene;Acc:101929460]	AL109924.2	169034197	169035642	934	AL109924.2-201
1556896_at	ENST00000371639	ENSG00000203999	lincRNA	1	20	lincRNA	long intergenic non-protein coding RNA 1270 [Source:HGNC Symbol;Acc:HGNC:27658]	LINC01270	50292720	50314922	2281	LINC01270-201
1562549_at	ENST00000441214	ENSG00000233077	lincRNA	-1	20	lincRNA	long intergenic non-protein coding RNA 1271 [Source:HGNC Symbol;Acc:HGNC:50327]	LINC01271	50310711	50321342	2250	LINC01271-201
207458_at	ENST00000518049	ENSG00000254389	antisense	-1	8	antisense	RHPN1 antisense RNA 1 (head to head) [Source:HGNC Symbol;Acc:HGNC:28457]	RHPN1-AS1	143366631	143368548	1918	RHPN1-AS1-201
1557599_a_at	ENST00000422488	ENSG00000234715	antisense	1	7	antisense	uncharacterized LOC101927870 [Source:NCBI gene;Acc:101927870]	AC005064.1	103445207	103514007	2725	AC005064.1-201
1557598_at	ENST00000422488	ENSG00000234715	antisense	1	7	antisense	uncharacterized LOC101927870 [Source:NCBI gene;Acc:101927870]	AC005064.1	103445207	103514007	2725	AC005064.1-201
240225_at	ENST00000512603	ENSG00000248572	antisense	-1	5	antisense	EGFLAM antisense RNA 2 [Source:HGNC Symbol;Acc:HGNC:41168]	EGFLAM-AS2	38399814	38403413	466	EGFLAM-AS2-201
1556740_at	ENST00000514377	ENSG00000248572	antisense	-1	5	antisense	EGFLAM antisense RNA 2 [Source:HGNC Symbol;Acc:HGNC:41168]	EGFLAM-AS2	38401069	38403362	539	EGFLAM-AS2-202
1560620_at	ENST00000611368	ENSG00000276223	sense_intronic	1	20	sense_intronic	novel transcript, sense intronic to KCNK15	AL118522.1	44746642	44747201	560	AL118522.1-201
220449_at	ENST00000255183	ENSG00000283440	lincRNA	-1	20	lincRNA	long intergenic non-protein coding RNA 1260 [Source:HGNC Symbol;Acc:HGNC:49900]	LINC01260	44656451	44663498	1001	LINC01260-201
1559064_at	ENST00000606771	ENSG00000272269	antisense	1	6	antisense	uncharacterized LOC105374952 [Source:NCBI gene;Acc:105374952]	AL138724.1	17706257	17707344	1088	AL138724.1-201
1560455_at	ENST00000563763	ENSG00000284837	lincRNA	1	17	lincRNA	uncharacterized LOC339166 [Source:NCBI gene;Acc:339166]	AC007846.1	5772234	5930696	1821	AC007846.1-201
1563065_at	ENST00000562672	ENSG00000260369	lincRNA	-1	17	lincRNA	novel transcript	AC120024.1	80453735	80454729	995	AC120024.1-201
1561705_at	ENST00000567456	ENSG00000246283	lincRNA	1	15	lincRNA	novel transcript	AC090510.1	42739118	42742197	425	AC090510.1-201
1553020_at	ENST00000543475	ENSG00000226746	antisense	-1	17	antisense	Smith-Magenis syndrome chromosome region, candidate 5 [Source:HGNC Symbol;Acc:HGNC:17918]	SMCR5	17776686	17779529	2844	SMCR5-201
1570152_at	ENST00000527528	ENSG00000254587	lincRNA	1	11	lincRNA	novel transcript	AP003066.1	96590317	96713822	1647	AP003066.1-201
1557219_at	ENST00000512678	ENSG00000251350	lincRNA	1	4	lincRNA	long intergenic non-protein coding RNA 2475 [Source:HGNC Symbol;Acc:HGNC:53418]	LINC02475	44017062	44022063	2622	LINC02475-202
236304_at	ENST00000608792	ENSG00000233117	lincRNA	-1	10	lincRNA	long intergenic non-protein coding RNA 702 [Source:HGNC Symbol;Acc:HGNC:44676]	LINC00702	4201141	4243912	6300	LINC00702-203
1561776_at	ENST00000418372	ENSG00000233117	lincRNA	-1	10	lincRNA	long intergenic non-protein coding RNA 702 [Source:HGNC Symbol;Acc:HGNC:44676]	LINC00702	4242950	4243789	446	LINC00702-201
1561558_at	ENST00000426785	ENSG00000236671	antisense	-1	10	antisense	PRKG1 antisense RNA 1 [Source:HGNC Symbol;Acc:HGNC:45029]	PRKG1-AS1	52251965	52297915	1111	PRKG1-AS1-202
1564552_at	ENST00000584036	ENSG00000264596	sense_intronic	1	18	sense_intronic	novel transcript, sense intronic to PTPRM	AP000897.1	7814118	7815730	1613	AP000897.1-201
1560630_at	ENST00000562054	ENSG00000260519	antisense	1	4	antisense	novel transcript, antisense to ATP8A1	AC096734.2	42657496	42657928	433	AC096734.2-201
215679_at	ENST00000611654	ENSG00000278090	lincRNA	1	15	lincRNA	leukemia-associated non-coding IGF1R activator RNA 1 [Source:HGNC Symbol;Acc:HGNC:51199]	LUNAR1	99028538	99031053	2516	LUNAR1-201
238031_at	ENST00000563252	ENSG00000260219	lincRNA	1	16	lincRNA	uncharacterized LOC101928707 [Source:NCBI gene;Acc:101928707]	AC106782.2	30355441	30357104	992	AC106782.2-201
1556900_at	ENST00000427140	ENSG00000231290	lincRNA	1	20	processed_transcript	APCDD1L divergent transcript [Source:HGNC Symbol;Acc:HGNC:27152]	APCDD1L-DT	58515379	58619888	2092	APCDD1L-DT-203
1556901_s_at	ENST00000427140	ENSG00000231290	lincRNA	1	20	processed_transcript	APCDD1L divergent transcript [Source:HGNC Symbol;Acc:HGNC:27152]	APCDD1L-DT	58515379	58619888	2092	APCDD1L-DT-203
210483_at	ENST00000397703	ENSG00000284948	lincRNA	1	8	lincRNA	uncharacterized LOC254896 [Source:NCBI gene;Acc:254896]	AC107959.4	23084355	23103558	1242	AC107959.4-201
1569486_at	ENST00000429367	ENSG00000233288	lincRNA	-1	7	lincRNA	uncharacterized LOC101928401 [Source:NCBI gene;Acc:101928401]	AC092447.5	56534230	56538130	2741	AC092447.5-201
1568899_at	ENST00000581489	ENSG00000265692	lincRNA	-1	17	lincRNA	long intergenic non-protein coding RNA 1970 [Source:HGNC Symbol;Acc:HGNC:52796]	LINC01970	82290046	82292814	1810	LINC01970-201
233021_at	ENST00000456602	ENSG00000227354	antisense	1	13	antisense	RBM26 antisense RNA 1 [Source:HGNC Symbol;Acc:HGNC:39805]	RBM26-AS1	79406309	79422955	1756	RBM26-AS1-201
1568807_a_at	ENST00000606049	ENSG00000227354	antisense	1	13	antisense	RBM26 antisense RNA 1 [Source:HGNC Symbol;Acc:HGNC:39805]	RBM26-AS1	79406348	79424328	2427	RBM26-AS1-202
243902_at	ENST00000622040	ENSG00000277313	misc_RNA	-1	1	misc_RNA	0	RF00100	120228046	120228295	250	RF00100.13-201
1555871_at	ENST00000619378	ENSG00000276675	misc_RNA	1	22	misc_RNA	0	RF02201	28002484	28002595	112	RF02201.1-201
1565856_at	ENST00000642963	ENSG00000285106	lincRNA	-1	7	lincRNA	novel transcript	AC016831.6	130791264	131107928	1539	AC016831.6-201
238986_at	ENST00000647102	ENSG00000285106	lincRNA	-1	7	lincRNA	novel transcript	AC016831.6	130831073	131110161	3586	AC016831.6-202
239751_at	ENST00000447430	ENSG00000233559	lincRNA	1	7	lincRNA	long intergenic non-protein coding RNA 513 [Source:HGNC Symbol;Acc:HGNC:43566]	LINC00513	130853720	130928649	1616	LINC00513-201
227664_at	ENST00000317122	ENSG00000179743	antisense	-1	1	antisense	uncharacterized LOC729614 [Source:NCBI gene;Acc:729614]	FLJ37453	15834474	15848147	2473	FLJ37453-201
227593_at	ENST00000317122	ENSG00000179743	antisense	-1	1	antisense	uncharacterized LOC729614 [Source:NCBI gene;Acc:729614]	FLJ37453	15834474	15848147	2473	FLJ37453-201
1562908_at	ENST00000418078	ENSG00000227016	lincRNA	1	1	lincRNA	novel transcript	AL583808.2	72765031	72791282	1382	AL583808.2-201
244059_at	ENST00000603854	ENSG00000270937	lincRNA	-1	6	lincRNA	novel transcript	AL033381.2	1026494	1027225	732	AL033381.2-201
1556496_a_at	ENST00000564694	ENSG00000260368	sense_overlapping	-1	8	sense_overlapping	novel transcript, overlapping YWHAZ	AC027373.1	100913247	100914388	1142	AC027373.1-201
1557857_a_at	ENST00000612576	ENSG00000275552	antisense	-1	14	antisense	novel transcript, antisense ABHD4	AC243965.2	22595808	22598946	2671	AC243965.2-201
1557856_at	ENST00000612576	ENSG00000275552	antisense	-1	14	antisense	novel transcript, antisense ABHD4	AC243965.2	22595808	22598946	2671	AC243965.2-201
243794_at	ENST00000535487	ENSG00000256906	lincRNA	1	12	lincRNA	long intergenic non-protein coding RNA 2419 [Source:HGNC Symbol;Acc:HGNC:53349]	LINC02419	130070325	130072685	1713	LINC02419-201
1564443_at	ENST00000621282	ENSG00000231607	antisense	-1	13	antisense	deleted in lymphocytic leukemia 2 [Source:HGNC Symbol;Acc:HGNC:13748]	DLEU2	49982552	50125541	3068	DLEU2-208
239936_at	ENST00000425586	ENSG00000231607	antisense	-1	13	antisense	deleted in lymphocytic leukemia 2 [Source:HGNC Symbol;Acc:HGNC:13748]	DLEU2	50027133	50125720	1267	DLEU2-203
216870_x_at	ENST00000458725	ENSG00000231607	antisense	-1	13	antisense	deleted in lymphocytic leukemia 2 [Source:HGNC Symbol;Acc:HGNC:13748]	DLEU2	50043509	50081978	1657	DLEU2-207
215629_s_at	ENST00000458725	ENSG00000231607	antisense	-1	13	antisense	deleted in lymphocytic leukemia 2 [Source:HGNC Symbol;Acc:HGNC:13748]	DLEU2	50043509	50081978	1657	DLEU2-207
1563229_at	ENST00000421758	ENSG00000231607	antisense	-1	13	antisense	deleted in lymphocytic leukemia 2 [Source:HGNC Symbol;Acc:HGNC:13748]	DLEU2	50049189	50081973	692	DLEU2-202
230487_at	ENST00000367072	ENSG00000203711	lincRNA	1	6	lincRNA	chromosome 6 open reading frame 99 [Source:HGNC Symbol;Acc:HGNC:21179]	C6orf99	158869939	158910257	464	C6orf99-201
235891_at	ENST00000417354	ENSG00000230630	antisense	-1	1	antisense	DNM3 opposite strand/antisense RNA [Source:HGNC Symbol;Acc:HGNC:41228]	DNM3OS	172138397	172144840	2538	DNM3OS-201
232090_at	ENST00000417354	ENSG00000230630	antisense	-1	1	antisense	DNM3 opposite strand/antisense RNA [Source:HGNC Symbol;Acc:HGNC:41228]	DNM3OS	172138397	172144840	2538	DNM3OS-201
1564070_s_at	ENST00000619957	ENSG00000277469	misc_RNA	1	7	misc_RNA	0	RF02042	27202302	27202638	337	RF02042.1-201
1564069_at	ENST00000619957	ENSG00000277469	misc_RNA	1	7	misc_RNA	0	RF02042	27202302	27202638	337	RF02042.1-201
214657_s_at	ENST00000620525	ENSG00000278050	misc_RNA	1	11	misc_RNA	0	RF01956	65423638	65423742	105	RF01956.1-201
1570569_at	ENST00000620790	ENSG00000274547	misc_RNA	1	2	misc_RNA	0	RF02251	44938833	44939028	196	RF02251.1-201
1560443_at	ENST00000384307	ENSG00000207034	misc_RNA	1	18	misc_RNA	0	RF00019	2778941	2779057	117	RF00019.470-201
228049_x_at	ENST00000563192	ENSG00000260260	lincRNA	-1	16	lincRNA	small nucleolar RNA host gene 19 [Source:HGNC Symbol;Acc:HGNC:49574]	SNHG19	2154797	2155358	342	SNHG19-201
1556775_at	ENST00000416111	ENSG00000226622	antisense	-1	2	antisense	novel transcript	AC092155.1	62611872	62662628	932	AC092155.1-202
227332_at	ENST00000542265	ENSG00000255857	antisense	1	12	antisense	PXN antisense RNA 1 [Source:HGNC Symbol;Acc:HGNC:44123]	PXN-AS1	120201291	120212919	854	PXN-AS1-204
1556464_a_at	ENST00000568958	ENSG00000261829	sense_overlapping	1	2	sense_overlapping	novel transcript	AC009407.1	231052040	231052637	598	AC009407.1-201
1570013_at	ENST00000591212	ENSG00000267204	lincRNA	-1	19	lincRNA	long intergenic non-protein coding RNA 1782 [Source:HGNC Symbol;Acc:HGNC:52572]	LINC01782	32102088	32105916	2908	LINC01782-201
241646_s_at	ENST00000610269	ENSG00000272854	antisense	-1	7	antisense	novel transcript, antisense to BCAP29	AC004839.1	107579557	107580057	501	AC004839.1-201
1559237_a_at	ENST00000502101	ENSG00000247970	lincRNA	1	14	lincRNA	novel transcript	AL160313.1	99604556	99625740	1039	AL160313.1-201
230882_at	ENST00000430027	ENSG00000231764	antisense	-1	7	antisense	DLX6 antisense RNA 1 [Source:HGNC Symbol;Acc:HGNC:37151]	DLX6-AS1	96955141	97014065	15364	DLX6-AS1-201
230431_at	ENST00000641325	ENSG00000284693	lincRNA	-1	1	lincRNA	uncharacterized LOC100506022 [Source:NCBI gene;Acc:100506022]	AL928921.2	9425094	9429075	2442	AL928921.2-201
1560371_at	ENST00000628855	ENSG00000281332	lincRNA	1	7	lincRNA	long intergenic non-protein coding RNA 997 [Source:HGNC Symbol;Acc:HGNC:48952]	LINC00997	32760279	32762924	2646	LINC00997-201
235531_at	ENST00000607783	ENSG00000271976	antisense	-1	3	antisense	novel transcript, antisense to IL17RB	AC012467.2	53858994	53861576	2583	AC012467.2-201
236897_at	ENST00000607783	ENSG00000271976	antisense	-1	3	antisense	novel transcript, antisense to IL17RB	AC012467.2	53858994	53861576	2583	AC012467.2-201
235191_at	ENST00000590677	ENSG00000261824	lincRNA	-1	19	lincRNA	long intergenic non-protein coding RNA 662 [Source:HGNC Symbol;Acc:HGNC:27122]	LINC00662	27715786	27793394	883	LINC00662-207
232281_at	ENST00000586954	ENSG00000261824	lincRNA	-1	19	lincRNA	long intergenic non-protein coding RNA 662 [Source:HGNC Symbol;Acc:HGNC:27122]	LINC00662	27775757	27793371	2254	LINC00662-203
242663_at	ENST00000586954	ENSG00000261824	lincRNA	-1	19	lincRNA	long intergenic non-protein coding RNA 662 [Source:HGNC Symbol;Acc:HGNC:27122]	LINC00662	27775757	27793371	2254	LINC00662-203
236653_at	ENST00000591338	ENSG00000261824	lincRNA	-1	19	lincRNA	long intergenic non-protein coding RNA 662 [Source:HGNC Symbol;Acc:HGNC:27122]	LINC00662	27778640	27793031	436	LINC00662-208
1558256_at	ENST00000590523	ENSG00000261824	lincRNA	-1	19	lincRNA	long intergenic non-protein coding RNA 662 [Source:HGNC Symbol;Acc:HGNC:27122]	LINC00662	27790491	27793940	2053	LINC00662-206
236503_at	ENST00000621046	ENSG00000281468	sense_intronic	1	19	sense_intronic	novel transcript, sense intronic to novel transcript	AC006504.8	27802838	27803472	635	AC006504.8-201
237563_s_at	ENST00000416221	ENSG00000233461	antisense	-1	1	antisense	novel transcript	AL445524.1	231522388	231528556	465	AL445524.1-201
1570243_at	ENST00000416221	ENSG00000233461	antisense	-1	1	antisense	novel transcript	AL445524.1	231522388	231528556	465	AL445524.1-201
237564_at	ENST00000440665	ENSG00000233461	antisense	-1	1	antisense	novel transcript	AL445524.1	231522461	231528255	416	AL445524.1-202
1556676_a_at	ENST00000563105	ENSG00000260273	antisense	1	6	antisense	novel transcript, antisense to CD164	AL359711.2	109382795	109383666	872	AL359711.2-201
228978_at	ENST00000592377	ENSG00000267280	antisense	-1	17	antisense	TBX2 antisense RNA 1 [Source:HGNC Symbol;Acc:HGNC:50355]	TBX2-AS1	61393456	61394062	410	TBX2-AS1-206
1555216_a_at	ENST00000592377	ENSG00000267280	antisense	-1	17	antisense	TBX2 antisense RNA 1 [Source:HGNC Symbol;Acc:HGNC:50355]	TBX2-AS1	61393456	61394062	410	TBX2-AS1-206
1560827_at	ENST00000500929	ENSG00000245975	lincRNA	-1	15	lincRNA	uncharacterized LOC101928725 [Source:NCBI gene;Acc:101928725]	AC090515.2	58768072	58770974	1396	AC090515.2-201
232651_at	ENST00000392097	ENSG00000213062	lincRNA	1	1	lincRNA	novel transcript	AL021068.1	169486076	169486986	911	AL021068.1-201
1563362_at	ENST00000565564	ENSG00000259981	lincRNA	1	21	lincRNA	novel transcript	AF096876.1	30089717	30097836	444	AF096876.1-201
240628_at	ENST00000543182	ENSG00000256315	lincRNA	1	11	processed_transcript	uncharacterized LOC105369507 [Source:NCBI gene;Acc:105369507]	AP000462.2	115396756	115397658	526	AP000462.2-201
1564253_at	ENST00000580119	ENSG00000263667	lincRNA	-1	6	lincRNA	uncharacterized LOC285766 [Source:NCBI gene;Acc:285766]	AL035696.3	181466	205484	2050	AL035696.3-201
1564383_s_at	ENST00000577684	ENSG00000220161	lincRNA	1	17	lincRNA	long intergenic non-protein coding RNA 2076 [Source:HGNC Symbol;Acc:HGNC:52924]	LINC02076	18411159	18414380	1871	LINC02076-201
242914_at	ENST00000448909	ENSG00000226249	lincRNA	-1	6	lincRNA	uncharacterized LOC105378044 [Source:NCBI gene;Acc:105378044]	AL365271.1	147741434	147743324	603	AL365271.1-201
220781_at	ENST00000374016	ENSG00000173077	antisense	1	9	protein_coding	deleted in esophageal cancer 1 [Source:HGNC Symbol;Acc:HGNC:23658]	43435	115141818	115402644	1251	DEC1-201
1565806_at	ENST00000430970	ENSG00000234134	sense_intronic	-1	10	sense_intronic	novel transcript	AL158835.2	125718771	125719365	300	AL158835.2-201
1558630_at	ENST00000439595	ENSG00000232907	antisense	-1	20	antisense	DLGAP4 antisense RNA 1 [Source:HGNC Symbol;Acc:HGNC:51223]	DLGAP4-AS1	36507702	36573275	1207	DLGAP4-AS1-203
241552_at	ENST00000579745	ENSG00000265544	sense_intronic	-1	17	sense_intronic	uncharacterized LOC100506677 [Source:NCBI gene;Acc:100506677]	AA06	33529787	33533760	632	AA06-201
237749_at	ENST00000587660	ENSG00000267028	antisense	1	18	antisense	TCF4 antisense RNA 1 [Source:HGNC Symbol;Acc:HGNC:51642]	TCF4-AS1	55452533	55482940	396	TCF4-AS1-201
1569835_at	ENST00000601315	ENSG00000267808	lincRNA	1	19	lincRNA	novel transcript	AC018755.1	51599289	51600470	1182	AC018755.1-201
1558930_at	ENST00000643760	ENSG00000233532	lincRNA	1	13	lincRNA	long intergenic non-protein coding RNA 460 [Source:HGNC Symbol;Acc:HGNC:42809]	LINC00460	106374477	106377791	1522	LINC00460-205
1563062_at	ENST00000643760	ENSG00000233532	lincRNA	1	13	lincRNA	long intergenic non-protein coding RNA 460 [Source:HGNC Symbol;Acc:HGNC:42809]	LINC00460	106374477	106377791	1522	LINC00460-205
1562030_at	ENST00000453934	ENSG00000236858	lincRNA	-1	22	lincRNA	uncharacterized LOC284898 [Source:NCBI gene;Acc:284898]	AL008638.2	27048144	27060518	2383	AL008638.2-201
227129_x_at	ENST00000632790	ENSG00000282508	lincRNA	-1	19	processed_transcript	long intergenic non-protein coding RNA 1002 [Source:HGNC Symbol;Acc:HGNC:38538]	LINC01002	198264	200507	449	LINC01002-220
225899_x_at	ENST00000632790	ENSG00000282508	lincRNA	-1	19	processed_transcript	long intergenic non-protein coding RNA 1002 [Source:HGNC Symbol;Acc:HGNC:38538]	LINC01002	198264	200507	449	LINC01002-220
239641_at	ENST00000526269	ENSG00000254703	antisense	-1	11	antisense	smooth muscle and endothelial cell enriched migration/differentiation-associated lncRNA [Source:HGNC Symbol;Acc:HGNC:44177]	SENCR	128691672	128696023	1298	SENCR-201
233332_at	ENST00000607072	ENSG00000272542	lincRNA	1	13	lincRNA	novel transcript	AL137246.1	102888858	102889834	977	AL137246.1-201
1561432_at	ENST00000526807	ENSG00000255458	lincRNA	1	4	lincRNA	novel transcript	AC108471.2	39653204	39666644	784	AC108471.2-204
231278_at	ENST00000534584	ENSG00000254872	lincRNA	1	11	lincRNA	uncharacterized LOC101927503 [Source:NCBI gene;Acc:101927503]	AC139749.1	1049880	1055749	1094	AC139749.1-201
232199_at	ENST00000602455	ENSG00000270012	lincRNA	1	X	lincRNA	novel transcript	AC232271.1	49273054	49275768	2715	AC232271.1-201
1559254_at	ENST00000615826	ENSG00000275874	lincRNA	-1	21	lincRNA	P38 inhibited cutaneous squamous cell carcinoma associated lincRNA [Source:HGNC Symbol;Acc:HGNC:19725]	PICSAR	44999208	45004727	733	PICSAR-201
1564721_at	ENST00000523703	ENSG00000214803	lincRNA	-1	8	lincRNA	uncharacterized LOC101927588 [Source:NCBI gene;Acc:101927588]	AC090921.1	124192671	124247398	1195	AC090921.1-201
239239_at	ENST00000625062	ENSG00000278910	lincRNA	-1	9	lincRNA	BRAF-activated non-protein coding RNA [Source:HGNC Symbol;Acc:HGNC:43877]	BANCR	69296682	69311111	558	BANCR-202
213665_at	ENST00000637901	ENSG00000283480	antisense	-1	6	antisense	novel transcript, antisense to SOX4	AL512380.2	21528739	21595593	1780	AL512380.2-201
233583_at	ENST00000442780	ENSG00000231078	lincRNA	1	20	lincRNA	novel transcript	AL157414.2	57105741	57107128	377	AL157414.2-201
1556274_at	ENST00000564127	ENSG00000260021	antisense	-1	1	antisense	novel transcript, antisense to a novel transcript	AC098934.4	202810238	202810829	592	AC098934.4-201
1561059_a_at	ENST00000432505	ENSG00000224074	lincRNA	-1	3	lincRNA	long intergenic non-protein coding RNA 691 [Source:HGNC Symbol;Acc:HGNC:44514]	LINC00691	24099974	24103238	2232	LINC00691-201
227010_at	ENST00000607957	ENSG00000272686	antisense	1	7	antisense	novel transcript, antisense to WASL	AC006333.2	123749068	123751166	2099	AC006333.2-201
232284_at	ENST00000462717	ENSG00000243410	antisense	1	3	antisense	PSMD6 antisense RNA 1 [Source:HGNC Symbol;Acc:HGNC:40480]	PSMD6-AS1	64011964	64016246	441	PSMD6-AS1-201
236731_at	ENST00000599511	ENSG00000268324	antisense	1	3	antisense	LRRC2 antisense RNA 1 [Source:HGNC Symbol;Acc:HGNC:15571]	LRRC2-AS1	46557398	46559688	2291	LRRC2-AS1-201
1564300_at	ENST00000440723	ENSG00000235455	antisense	1	3	antisense	IQCF5 antisense RNA 1 [Source:HGNC Symbol;Acc:HGNC:41297]	IQCF5-AS1	51873596	51875767	2000	IQCF5-AS1-201
242965_at	ENST00000617563	ENSG00000275580	lincRNA	1	15	lincRNA	novel transcript, sense intronic to GALK2	AC022306.2	49343608	49344254	647	AC022306.2-201
237871_x_at	ENST00000457385	ENSG00000235009	lincRNA	1	2	lincRNA	long intergenic non-protein coding RNA 1883 [Source:HGNC Symbol;Acc:HGNC:52702]	LINC01883	38431294	38433573	380	LINC01883-201
1560861_at	ENST00000421610	ENSG00000235300	antisense	1	17	antisense	uncharacterized LOC105371807 [Source:NCBI gene;Acc:105371807]	THRA1/BTR	48294347	48307829	668	THRA1/BTR-201
1559595_at	ENST00000500381	ENSG00000246363	lincRNA	-1	12	lincRNA	long intergenic non-protein coding RNA 2458 [Source:HGNC Symbol;Acc:HGNC:53394]	LINC02458	89010681	89019679	2941	LINC02458-201
1560895_at	ENST00000412163	ENSG00000223438	sense_intronic	1	X	sense_intronic	uncharacterized LOC645188 [Source:NCBI gene;Acc:645188]	AC235097.1	141625864	141626733	681	AC235097.1-201
1557027_at	ENST00000568031	ENSG00000261327	lincRNA	-1	16	lincRNA	novel transcript	AC134312.5	88177298	88178610	1313	AC134312.5-201
236776_at	ENST00000565929	ENSG00000261386	lincRNA	-1	16	lincRNA	novel transcript	AC027682.4	67549219	67549733	515	AC027682.4-202
1561411_at	ENST00000427439	ENSG00000233410	lincRNA	-1	1	lincRNA	long intergenic non-protein coding RNA 1222 [Source:HGNC Symbol;Acc:HGNC:49672]	LINC01222	199006040	199021037	1785	LINC01222-201
240830_at	ENST00000615535	ENSG00000267322	antisense	1	18	antisense	small nucleolar RNA host gene 22 [Source:HGNC Symbol;Acc:HGNC:50285]	SNHG22	49814023	49814443	421	SNHG22-202
240006_at	ENST00000617833	ENSG00000267322	antisense	1	18	antisense	small nucleolar RNA host gene 22 [Source:HGNC Symbol;Acc:HGNC:50285]	SNHG22	49839867	49840526	660	SNHG22-203
1570046_at	ENST00000563631	ENSG00000261646	lincRNA	-1	4	lincRNA	novel transcript	AC093849.1	173467833	173470041	2209	AC093849.1-201
224195_at	ENST00000413466	ENSG00000237048	lincRNA	1	Y	lincRNA	testis-specific transcript, Y-linked 12 [Source:HGNC Symbol;Acc:HGNC:18493]	TTTY12	7804924	7810683	979	TTTY12-201
1570423_at	ENST00000382265	ENSG00000237975	antisense	1	1	antisense	FLG antisense RNA 1 [Source:HGNC Symbol;Acc:HGNC:27913]	FLG-AS1	152249003	152271094	1794	FLG-AS1-201
241014_at	ENST00000392688	ENSG00000237975	antisense	1	1	antisense	FLG antisense RNA 1 [Source:HGNC Symbol;Acc:HGNC:27913]	FLG-AS1	152313459	152365575	2995	FLG-AS1-202
1556489_at	ENST00000449601	ENSG00000187600	lincRNA	1	2	lincRNA	long intergenic non-protein coding RNA 2583 [Source:HGNC Symbol;Acc:HGNC:53812]	LINC02583	46429190	46441833	741	LINC02583-203
1556490_a_at	ENST00000449601	ENSG00000187600	lincRNA	1	2	lincRNA	long intergenic non-protein coding RNA 2583 [Source:HGNC Symbol;Acc:HGNC:53812]	LINC02583	46429190	46441833	741	LINC02583-203
1562924_at	ENST00000534827	ENSG00000254813	lincRNA	-1	8	lincRNA	uncharacterized LOC340357 [Source:NCBI gene;Acc:340357]	AC123777.1	12765849	12811478	1247	AC123777.1-201
234773_x_at	ENST00000512241	ENSG00000248339	lincRNA	-1	4	lincRNA	long intergenic non-protein coding RNA 2504 [Source:HGNC Symbol;Acc:HGNC:53493]	LINC02504	171289475	171298267	4949	LINC02504-201
1557466_at	ENST00000500093	ENSG00000227908	antisense	1	5	antisense	uncharacterized LOC441072 [Source:NCBI gene;Acc:441072]	FLJ31104	55995167	56003649	2289	FLJ31104-201
1557613_at	ENST00000429315	ENSG00000227398	antisense	1	3	antisense	KIF9 antisense RNA 1 [Source:HGNC Symbol;Acc:HGNC:26822]	KIF9-AS1	47164497	47246601	4898	KIF9-AS1-201
233788_at	ENST00000643055	ENSG00000284902	sense_intronic	1	2	sense_intronic	novel transcript, sense intronic to ALMS1	AC074008.1	73469525	73471030	1506	AC074008.1-201
230797_s_at	ENST00000420161	ENSG00000243179	lincRNA	1	2	lincRNA	novel transcript	AC110769.1	113979909	113983258	815	AC110769.1-201
230796_at	ENST00000412690	ENSG00000234199	lincRNA	1	2	lincRNA	long intergenic non-protein coding RNA 1191 [Source:HGNC Symbol;Acc:HGNC:49595]	LINC01191	113979569	114007302	844	LINC01191-201
241405_at	ENST00000416263	ENSG00000229980	antisense	1	17	processed_transcript	TOB1 antisense RNA 1 [Source:HGNC Symbol;Acc:HGNC:44340]	TOB1-AS1	50866679	50868307	1351	TOB1-AS1-201
242841_at	ENST00000415865	ENSG00000231487	lincRNA	-1	11	lincRNA	novel transcript	AP006285.2	1662584	1663343	588	AP006285.2-201
240441_at	ENST00000382167	ENSG00000205866	lincRNA	1	11	lincRNA	family with sequence similarity 99 member A [Source:HGNC Symbol;Acc:HGNC:32368]	FAM99A	1665597	1667856	1432	FAM99A-201
1564881_at	ENST00000514957	ENSG00000250302	lincRNA	1	4	lincRNA	long intergenic non-protein coding RNA 1618 [Source:HGNC Symbol;Acc:HGNC:27195]	LINC01618	52789994	52815464	727	LINC01618-201
1570099_at	ENST00000632263	ENSG00000282044	lincRNA	-1	CHR_HSCHR7_3_CTG6	lincRNA	novel transcript	AC083849.3	148439467	148475983	1677	AC083849.3-201
239241_at	ENST00000528717	ENSG00000255337	antisense	1	11	antisense	uncharacterized LOC101928424 [Source:NCBI gene;Acc:101928424]	AP001830.1	102452919	102462008	692	AP001830.1-201
1569753_at	ENST00000534904	ENSG00000256195	antisense	-1	11	antisense	uncharacterized LOC101928940 [Source:NCBI gene;Acc:101928940]	AP002518.1	114360635	114380045	3837	AP002518.1-201
230767_at	ENST00000609691	ENSG00000273108	antisense	1	10	antisense	novel transcript, antisense to SH3PXD2A	AL121929.2	103608619	103610050	1432	AL121929.2-201
239360_at	ENST00000441790	ENSG00000228536	lincRNA	-1	1	lincRNA	novel transcript	AL513283.1	219409523	219459194	1087	AL513283.1-201
239480_at	ENST00000423979	ENSG00000231255	antisense	-1	7	antisense	novel transcript	AC005009.1	86775081	86776022	269	AC005009.1-201
1560372_at	ENST00000612055	ENSG00000277007	lincRNA	1	1	lincRNA	novel transcript	AC096642.1	219270774	219273387	2614	AC096642.1-201
1560373_a_at	ENST00000612055	ENSG00000277007	lincRNA	1	1	lincRNA	novel transcript	AC096642.1	219270774	219273387	2614	AC096642.1-201
233491_at	ENST00000520067	ENSG00000204758	antisense	-1	5	antisense	uncharacterized LOC100268168 [Source:NCBI gene;Acc:100268168]	AC008429.1	172954786	172958778	966	AC008429.1-201
1569393_at	ENST00000558940	ENSG00000259458	antisense	-1	15	antisense	uncharacterized protein MGC15885 [Source:NCBI gene;Acc:197003]	MGC15885	62637172	62645291	2425	MGC15885-201
240974_at	ENST00000429444	ENSG00000231533	lincRNA	1	6	lincRNA	novel transcript	AL078601.2	79420297	79421305	474	AL078601.2-201
233513_at	ENST00000501954	ENSG00000245482	antisense	-1	12	antisense	novel transcript, antisense to ALG10	AC046130.1	34022281	34046417	2179	AC046130.1-201
1570267_at	ENST00000591013	ENSG00000267334	lincRNA	1	17	lincRNA	novel transcript	AC015936.1	44947912	44948939	1028	AC015936.1-201
1561501_s_at	ENST00000616106	ENSG00000278341	antisense	-1	16	antisense	novel transcript, antisense to CTU2	AC138028.6	88708956	88710437	1482	AC138028.6-201
1561500_at	ENST00000616106	ENSG00000278341	antisense	-1	16	antisense	novel transcript, antisense to CTU2	AC138028.6	88708956	88710437	1482	AC138028.6-201
1561502_x_at	ENST00000616106	ENSG00000278341	antisense	-1	16	antisense	novel transcript, antisense to CTU2	AC138028.6	88708956	88710437	1482	AC138028.6-201
229678_at	ENST00000424989	ENSG00000233621	antisense	-1	1	antisense	long intergenic non-protein coding RNA 1137 [Source:HGNC Symbol;Acc:HGNC:49453]	LINC01137	37454879	37474411	1395	LINC01137-201
239337_at	ENST00000419814	ENSG00000224698	lincRNA	1	1	lincRNA	novel transcript	AL390038.1	108420689	108433184	2481	AL390038.1-201
1562802_at	ENST00000431637	ENSG00000231814	lincRNA	1	1	lincRNA	long intergenic non-protein coding RNA 210 [Source:HGNC Symbol;Acc:HGNC:37458]	LINC00210	217892900	217920804	1584	LINC00210-201
230432_at	ENST00000602621	ENSG00000235142	lincRNA	-1	6	lincRNA	long intergenic non-protein coding RNA 2532 [Source:HGNC Symbol;Acc:HGNC:53549]	LINC02532	106717452	106746004	2232	LINC02532-208
235774_at	ENST00000415714	ENSG00000235142	lincRNA	-1	6	lincRNA	long intergenic non-protein coding RNA 2532 [Source:HGNC Symbol;Acc:HGNC:53549]	LINC02532	106747085	106772293	260	LINC02532-201
1563221_at	ENST00000550088	ENSG00000257999	antisense	-1	12	antisense	uncharacterized LOC414300 [Source:NCBI gene;Acc:414300]	AC016257.1	105102472	105107179	641	AC016257.1-201
1561691_at	ENST00000457339	ENSG00000231023	lincRNA	1	6	lincRNA	long intergenic non-protein coding RNA 326 [Source:HGNC Symbol;Acc:HGNC:41926]	LINC00326	133088080	133106578	2515	LINC00326-202
244481_at	ENST00000564063	ENSG00000260879	antisense	1	1	antisense	novel transcript, antisense to SLC25A24	AL359258.2	108199926	108201491	1566	AL359258.2-201
233398_at	ENST00000544842	ENSG00000256146	lincRNA	1	12	lincRNA	novel transcript	AC006206.1	5315961	5319347	3387	AC006206.1-201
1558601_at	ENST00000610969	ENSG00000278072	misc_RNA	1	3	misc_RNA	0	RF01879	116716460	116716624	165	RF01879.1-201
1558602_a_at	ENST00000610969	ENSG00000278072	misc_RNA	1	3	misc_RNA	0	RF01879	116716460	116716624	165	RF01879.1-201
229782_at	ENST00000616309	ENSG00000277081	misc_RNA	1	12	misc_RNA	0	RF01971	97564174	97564327	154	RF01971.1-201
1561560_at	ENST00000561915	ENSG00000260171	lincRNA	-1	2	lincRNA	novel transcript	AC008269.2	206821190	206822294	1105	AC008269.2-201
1555847_a_at	ENST00000587762	ENSG00000267519	antisense	-1	19	antisense	novel transcript	AC020916.1	13823880	13842928	19049	AC020916.1-201
235317_at	ENST00000587762	ENSG00000267519	antisense	-1	19	antisense	novel transcript	AC020916.1	13823880	13842928	19049	AC020916.1-201
237298_at	ENST00000527209	ENSG00000204666	sense_overlapping	1	19	sense_overlapping	uncharacterized LOC400710 [Source:NCBI gene;Acc:400710]	AC010624.1	50050589	50066793	1525	AC010624.1-201
1557235_at	ENST00000508505	ENSG00000248703	lincRNA	-1	12	lincRNA	long intergenic non-protein coding RNA 2415 [Source:HGNC Symbol;Acc:HGNC:53344]	LINC02415	131296110	131297972	1315	LINC02415-201
232394_at	ENST00000565700	ENSG00000261286	antisense	-1	16	antisense	ATP2C2 antisense RNA 1 [Source:HGNC Symbol;Acc:HGNC:53167]	ATP2C2-AS1	84459259	84467361	2998	ATP2C2-AS1-201
1564984_at	ENST00000537998	ENSG00000256204	lincRNA	1	12	lincRNA	novel transcript	AC073862.1	130977562	130978768	409	AC073862.1-201
1561294_a_at	ENST00000397346	ENSG00000214043	lincRNA	1	12	lincRNA	long intergenic non-protein coding RNA 2347 [Source:HGNC Symbol;Acc:HGNC:53269]	LINC02347	126442481	126472790	2458	LINC02347-201
229364_at	ENST00000367716	ENSG00000203739	antisense	-1	1	antisense	uncharacterized LOC101928673 [Source:NCBI gene;Acc:101928673]	AL645568.1	173417793	173461362	1815	AL645568.1-201
244049_at	ENST00000608236	ENSG00000272654	lincRNA	1	1	lincRNA	novel transcript	AL358472.2	153977743	153979160	1418	AL358472.2-201
236751_at	ENST00000602741	ENSG00000270061	sense_intronic	-1	12	sense_intronic	novel transcript, sense intronic to CCDC92	AC068790.5	123969990	123970344	355	AC068790.5-201
1557606_at	ENST00000501387	ENSG00000247131	antisense	-1	12	antisense	uncharacterized LOC101928002 [Source:NCBI gene;Acc:101928002]	AC025263.1	69713633	69738568	2538	AC025263.1-201
238242_at	ENST00000602918	ENSG00000256092	lincRNA	1	12	lincRNA	novel transcript	AC137767.1	123363868	123365787	1920	AC137767.1-201
1558212_at	ENST00000424605	ENSG00000236404	antisense	-1	9	antisense	VLDLR antisense RNA 1 [Source:HGNC Symbol;Acc:HGNC:49621]	VLDLR-AS1	2535652	2570754	746	VLDLR-AS1-202
242843_at	ENST00000448869	ENSG00000229953	antisense	-1	1	antisense	novel transcript	AL590666.2	156646507	156661424	758	AL590666.2-201
244497_at	ENST00000561916	ENSG00000261359	antisense	1	16	antisense	PYCARD antisense RNA 1 [Source:HGNC Symbol;Acc:HGNC:45036]	PYCARD-AS1	31201885	31203452	1095	PYCARD-AS1-201
221183_at	ENST00000508031	ENSG00000249717	antisense	-1	4	antisense	uncharacterized LOC100507388 [Source:NCBI gene;Acc:100507388]	AC110760.2	74955974	74970362	2546	AC110760.2-201
244580_at	ENST00000605896	ENSG00000272374	lincRNA	-1	6	lincRNA	novel transcript, antisense to SCUBE3	Z97832.2	35220370	35224630	4261	Z97832.2-201
1557325_at	ENST00000595909	ENSG00000269399	lincRNA	1	19	lincRNA	novel transcript	AC008764.6	16542746	16544814	2069	AC008764.6-201
1561891_at	ENST00000561202	ENSG00000259476	sense_intronic	1	15	sense_intronic	novel transcript, sense intronic to LIPC	AC018904.2	58521311	58523371	1757	AC018904.2-201
224006_at	ENST00000515416	ENSG00000251138	lincRNA	-1	12	lincRNA	uncharacterized LOC100507377 [Source:NCBI gene;Acc:100507377]	AC090502.1	74199572	74292622	966	AC090502.1-202
1557996_at	ENST00000447643	ENSG00000228434	lincRNA	-1	7	lincRNA	novel transcript	AC004951.1	44004046	44007866	1866	AC004951.1-201
1569090_x_at	ENST00000416824	ENSG00000235314	lincRNA	1	7	lincRNA	long intergenic non-protein coding RNA 957 [Source:HGNC Symbol;Acc:HGNC:22332]	LINC00957	44039171	44041103	1323	LINC00957-201
1569089_a_at	ENST00000416824	ENSG00000235314	lincRNA	1	7	lincRNA	long intergenic non-protein coding RNA 957 [Source:HGNC Symbol;Acc:HGNC:22332]	LINC00957	44039171	44041103	1323	LINC00957-201
1558123_at	ENST00000416824	ENSG00000235314	lincRNA	1	7	lincRNA	long intergenic non-protein coding RNA 957 [Source:HGNC Symbol;Acc:HGNC:22332]	LINC00957	44039171	44041103	1323	LINC00957-201
1564208_x_at	ENST00000441052	ENSG00000235314	lincRNA	1	7	lincRNA	long intergenic non-protein coding RNA 957 [Source:HGNC Symbol;Acc:HGNC:22332]	LINC00957	44039523	44042306	2590	LINC00957-202
1564207_at	ENST00000441052	ENSG00000235314	lincRNA	1	7	lincRNA	long intergenic non-protein coding RNA 957 [Source:HGNC Symbol;Acc:HGNC:22332]	LINC00957	44039523	44042306	2590	LINC00957-202
1562786_at	ENST00000587218	ENSG00000267522	lincRNA	1	19	lincRNA	long intergenic non-protein coding RNA 1864 [Source:HGNC Symbol;Acc:HGNC:52683]	LINC01864	56066684	56078801	1661	LINC01864-201
1560148_at	ENST00000608771	ENSG00000272750	antisense	-1	1	antisense	novel transcript, antisense to MIA3	AL592148.3	222658867	222661512	2646	AL592148.3-201
1556474_a_at	ENST00000626673	ENSG00000281099	lincRNA	1	CHR_HSCHR2_2_CTG15	lincRNA	novel transcript	AC244167.1	242003691	242006013	2323	AC244167.1-201
1556473_at	ENST00000626673	ENSG00000281099	lincRNA	1	CHR_HSCHR2_2_CTG15	lincRNA	novel transcript	AC244167.1	242003691	242006013	2323	AC244167.1-201
1563300_at	ENST00000544717	ENSG00000256115	lincRNA	-1	12	lincRNA	long intergenic non-protein coding RNA 2443 [Source:HGNC Symbol;Acc:HGNC:53375]	LINC02443	5233997	5240103	754	LINC02443-204
239592_at	ENST00000607790	ENSG00000272223	antisense	-1	6	antisense	novel transcript, antisense to RRP36	AL136304.1	43033897	43034405	509	AL136304.1-201
1556504_at	ENST00000566440	ENSG00000260008	lincRNA	1	11	lincRNA	novel transcript	AP001527.1	102107886	102109842	1957	AP001527.1-201
1555221_at	ENST00000581213	ENSG00000264243	lincRNA	1	17	lincRNA	novel transcript	AC018521.3	47863342	47865190	816	AC018521.3-201
1555222_a_at	ENST00000581213	ENSG00000264243	lincRNA	1	17	lincRNA	novel transcript	AC018521.3	47863342	47865190	816	AC018521.3-201
228528_at	ENST00000608023	ENSG00000203709	lincRNA	-1	1	lincRNA	MIR29B2 and MIR29C host gene [Source:HGNC Symbol;Acc:HGNC:32018]	MIR29B2CHG	207801518	207869150	15145	MIR29B2CHG-203
238916_at	ENST00000609803	ENSG00000273015	lincRNA	-1	12	lincRNA	novel transcript	AC008124.1	45718046	45727775	9730	AC008124.1-201
242523_at	ENST00000609803	ENSG00000273015	lincRNA	-1	12	lincRNA	novel transcript	AC008124.1	45718046	45727775	9730	AC008124.1-201
226413_at	ENST00000609803	ENSG00000273015	lincRNA	-1	12	lincRNA	novel transcript	AC008124.1	45718046	45727775	9730	AC008124.1-201
1564449_at	ENST00000500970	ENSG00000245248	antisense	1	11	antisense	USP2 antisense RNA 1 (head to head) [Source:HGNC Symbol;Acc:HGNC:48673]	USP2-AS1	119381810	119526664	1784	USP2-AS1-202
1557402_at	ENST00000565046	ENSG00000261839	lincRNA	1	6	lincRNA	novel transcript, overlapping to ZNF435	AL358933.1	28136849	28139678	2830	AL358933.1-201
220846_s_at	ENST00000333854	ENSG00000182873	antisense	-1	1	antisense	PRKCZ antisense RNA 1 [Source:HGNC Symbol;Acc:HGNC:40477]	PRKCZ-AS1	2181794	2183875	1253	PRKCZ-AS1-201
1556082_a_at	ENST00000568928	ENSG00000261428	antisense	-1	2	antisense	novel transcript, antisense to SGPP2	AC097461.1	222566899	222569719	2821	AC097461.1-201
1556081_at	ENST00000568928	ENSG00000261428	antisense	-1	2	antisense	novel transcript, antisense to SGPP2	AC097461.1	222566899	222569719	2821	AC097461.1-201
1556768_at	ENST00000557075	ENSG00000258647	lincRNA	-1	15	lincRNA	long intergenic non-protein coding RNA 930 [Source:HGNC Symbol;Acc:HGNC:48620]	LINC00930	92567818	92572042	1541	LINC00930-202
216154_at	ENST00000634535	ENSG00000282997	sense_intronic	1	13	sense_intronic	novel transcript	AL162456.1	91994518	91996523	2006	AL162456.1-201
1553482_at	ENST00000624458	ENSG00000183643	lincRNA	1	15	lincRNA	chromosome 15 open reading frame 32 [Source:HGNC Symbol;Acc:HGNC:26549]	C15orf32	92471654	92501117	1749	C15orf32-202
215872_at	ENST00000553621	ENSG00000258517	lincRNA	1	14	lincRNA	novel transcript	AC004817.1	71212633	71218216	721	AC004817.1-201
231652_at	ENST00000561794	ENSG00000259907	lincRNA	1	14	lincRNA	novel transcript	AC004817.2	71181456	71182106	651	AC004817.2-201
214294_at	ENST00000603233	ENSG00000270742	sense_intronic	1	1	sense_intronic	novel transcript	AC096947.1	61124733	61125202	470	AC096947.1-201
232492_at	ENST00000580511	ENSG00000203808	antisense	1	6	antisense	BVES antisense RNA 1 [Source:HGNC Symbol;Acc:HGNC:21223]	BVES-AS1	105136308	105168901	853	BVES-AS1-203
1556206_at	ENST00000447784	ENSG00000226250	lincRNA	1	13	lincRNA	long intergenic non-protein coding RNA 408 [Source:HGNC Symbol;Acc:HGNC:42740]	LINC00408	18905439	18907810	560	LINC00408-201
1558623_at	ENST00000457647	ENSG00000230651	lincRNA	-1	2	lincRNA	RGPD4 antisense RNA 1 (head to head) [Source:HGNC Symbol;Acc:HGNC:49273]	RGPD4-AS1	107823063	107826891	1792	RGPD4-AS1-202
1569659_at	ENST00000436105	ENSG00000231638	antisense	-1	7	antisense	lncRNA upregulator of antiviral response interferon signaling [Source:HGNC Symbol;Acc:HGNC:40992]	LUARIS	43508728	43522542	2916	LUARIS-201
1560950_at	ENST00000322220	ENSG00000181211	sense_intronic	1	7	sense_intronic	HECW1 intronic transcript 1 [Source:HGNC Symbol;Acc:HGNC:41465]	HECW1-IT1	43117896	43163187	1839	HECW1-IT1-201
1560523_at	ENST00000588324	ENSG00000232006	lincRNA	-1	7	lincRNA	novel transcript	AC005537.1	42954135	42963343	1238	AC005537.1-201
239344_at	ENST00000647093	ENSG00000279249	antisense	1	16	antisense	uncharacterized LOC102724859 [Source:NCBI gene;Acc:102724859]	AC007614.1	49282037	49290528	1350	AC007614.1-201
1560156_at	ENST00000537616	ENSG00000257027	sense_intronic	1	12	sense_intronic	novel transcript	AC010186.3	9658567	9662085	2508	AC010186.3-201
238754_at	ENST00000604104	ENSG00000271155	antisense	1	9	antisense	novel transcript, antisense to PTCH1	AL161729.1	95506235	95507636	1402	AL161729.1-201
231987_at	ENST00000505254	ENSG00000249669	lincRNA	1	5	lincRNA	cardiac mesoderm enhancer-associated non-coding RNA [Source:HGNC Symbol;Acc:HGNC:42872]	CARMN	149406878	149428674	3950	CARMN-201
227183_at	ENST00000602315	ENSG00000249669	lincRNA	1	5	lincRNA	cardiac mesoderm enhancer-associated non-coding RNA [Source:HGNC Symbol;Acc:HGNC:42872]	CARMN	149406880	149432835	2706	CARMN-209
1558828_s_at	ENST00000518014	ENSG00000249669	lincRNA	1	5	lincRNA	cardiac mesoderm enhancer-associated non-coding RNA [Source:HGNC Symbol;Acc:HGNC:42872]	CARMN	149406963	149414097	5131	CARMN-205
231595_at	ENST00000529829	ENSG00000177112	antisense	1	11	antisense	MRVI1 antisense RNA 1 [Source:HGNC Symbol;Acc:HGNC:43434]	MRVI1-AS1	10541272	10599932	587	MRVI1-AS1-202
1563063_at	ENST00000426840	ENSG00000234384	lincRNA	1	13	lincRNA	long intergenic non-protein coding RNA 1049 [Source:HGNC Symbol;Acc:HGNC:49043]	LINC01049	90493287	90535080	742	LINC01049-201
1564287_at	ENST00000419272	ENSG00000231674	lincRNA	-1	13	lincRNA	long intergenic non-protein coding RNA 410 [Source:HGNC Symbol;Acc:HGNC:42742]	LINC00410	90890954	90926597	2018	LINC00410-201
220912_at	ENST00000461895	ENSG00000244692	misc_RNA	-1	3	misc_RNA	RNA, 7SL, cytoplasmic 724, pseudogene [Source:HGNC Symbol;Acc:HGNC:46740]	RN7SL724P	139609669	139609939	271	RN7SL724P-201
1564060_at	ENST00000630357	ENSG00000281196	lincRNA	-1	12	lincRNA	long intergenic non-protein coding RNA 934 [Source:HGNC Symbol;Acc:HGNC:27059]	LINC00934	119283825	119303380	2291	LINC00934-202
231571_at	ENST00000434657	ENSG00000224582	lincRNA	1	6	processed_transcript	long intergenic non-protein coding RNA 1015 [Source:HGNC Symbol;Acc:HGNC:48988]	LINC01015	29529420	29533665	2874	LINC01015-203
239580_at	ENST00000569449	ENSG00000260244	sense_overlapping	1	4	sense_overlapping	novel transcript, overlapping GUCY1A3	AC104083.1	155734448	155737062	2615	AC104083.1-201
227235_at	ENST00000569449	ENSG00000260244	sense_overlapping	1	4	sense_overlapping	novel transcript, overlapping GUCY1A3	AC104083.1	155734448	155737062	2615	AC104083.1-201
1569958_at	ENST00000428732	ENSG00000234264	antisense	1	1	antisense	DEPDC1 antisense RNA 1 [Source:HGNC Symbol;Acc:HGNC:50592]	DEPDC1-AS1	68496676	68538627	1247	DEPDC1-AS1-201
210409_at	ENST00000359760	ENSG00000198221	lincRNA	-1	6	lincRNA	AFDN divergent transcript [Source:HGNC Symbol;Acc:HGNC:21236]	AFDN-DT	167823876	167826709	2238	AFDN-DT-201
238944_at	ENST00000587128	ENSG00000267058	lincRNA	-1	19	lincRNA	uncharacterized LOC100505715 [Source:NCBI gene;Acc:100505715]	AC006213.2	43891804	43901805	2193	AC006213.2-201
240648_at	ENST00000417605	ENSG00000223635	antisense	1	1	antisense	uncharacterized LOC101927478 [Source:NCBI gene;Acc:101927478]	AL121990.1	229508501	229514272	591	AL121990.1-201
233142_at	ENST00000600643	ENSG00000269416	lincRNA	-1	19	lincRNA	long intergenic non-protein coding RNA 1224 [Source:HGNC Symbol;Acc:HGNC:49676]	LINC01224	23399233	23416071	2387	LINC01224-206
1565748_at	ENST00000640354	ENSG00000284428	lincRNA	-1	19	processed_transcript	importin 5 pseudogene 1 [Source:NCBI gene;Acc:100132815]	IPO5P1	23261355	23274247	562	IPO5P1-209
1560446_at	ENST00000638822	ENSG00000284428	lincRNA	-1	19	processed_transcript	importin 5 pseudogene 1 [Source:NCBI gene;Acc:100132815]	IPO5P1	23260659	23274248	574	IPO5P1-204
223633_s_at	ENST00000605886	ENSG00000272405	antisense	-1	1	antisense	novel transcript, antisense to BCAN	AL365181.3	156641666	156644887	3222	AL365181.3-201
223632_s_at	ENST00000605886	ENSG00000272405	antisense	-1	1	antisense	novel transcript, antisense to BCAN	AL365181.3	156641666	156644887	3222	AL365181.3-201
1559652_at	ENST00000606813	ENSG00000271828	antisense	1	5	antisense	novel transcript, antisense to MIER3	AC008937.3	56927874	56929573	1700	AC008937.3-201
1556494_at	ENST00000503266	ENSG00000250772	lincRNA	-1	4	lincRNA	long intergenic non-protein coding RNA 1365 [Source:HGNC Symbol;Acc:HGNC:50603]	LINC01365	119799089	119804515	550	LINC01365-201
242947_at	ENST00000606186	ENSG00000272510	antisense	-1	1	antisense	novel transcript, antisense to DNAJC16	AL121992.3	15565611	15565956	346	AL121992.3-201
230428_at	ENST00000434182	ENSG00000234614	antisense	1	1	antisense	novel transcript, antisense to THEM5	AL450992.2	151841877	151850385	506	AL450992.2-201
1557761_s_at	ENST00000416424	ENSG00000237463	antisense	-1	1	antisense	uncharacterized LOC400794 [Source:NCBI gene;Acc:400794]	AL157714.2	165476841	165582155	1717	AL157714.2-201
1561693_at	ENST00000438275	ENSG00000237463	antisense	-1	1	antisense	uncharacterized LOC400794 [Source:NCBI gene;Acc:400794]	AL157714.2	165489575	165582128	2400	AL157714.2-203
1556801_at	ENST00000452283	ENSG00000237463	antisense	-1	1	antisense	uncharacterized LOC400794 [Source:NCBI gene;Acc:400794]	AL157714.2	165492961	165539612	973	AL157714.2-204
238491_at	ENST00000427540	ENSG00000225265	antisense	1	1	antisense	TAF1A antisense RNA 1 [Source:HGNC Symbol;Acc:HGNC:40573]	TAF1A-AS1	222589931	222592733	750	TAF1A-AS1-202
1563904_at	ENST00000425113	ENSG00000232825	antisense	1	1	antisense	uncharacterized LOC100129620 [Source:NCBI gene;Acc:100129620]	AL445433.2	99004276	99148852	2544	AL445433.2-201
240747_at	ENST00000560375	ENSG00000259188	antisense	1	15	antisense	novel transcript, antisense to ATP8B4	AC025040.1	49879604	49883523	1284	AC025040.1-201
1564697_a_at	ENST00000626198	ENSG00000281912	lincRNA	1	1	lincRNA	long intergenic non-protein coding RNA 1144 [Source:HGNC Symbol;Acc:HGNC:49460]	LINC01144	45303910	45305619	1710	LINC01144-201
221148_at	ENST00000602805	ENSG00000260550	lincRNA	-1	16	lincRNA	novel transcript	AC136618.1	18570448	18571068	621	AC136618.1-201
1562733_at	ENST00000412122	ENSG00000225194	lincRNA	-1	9	lincRNA	long intergenic non-protein coding RNA 92 [Source:HGNC Symbol;Acc:HGNC:31408]	LINC00092	96019724	96021811	1785	LINC00092-201
244196_at	ENST00000602669	ENSG00000269940	sense_intronic	1	14	sense_intronic	novel transcript, sense intronic to KLC1	AL049840.3	103694560	103695170	611	AL049840.3-201
229444_at	ENST00000606971	ENSG00000272288	antisense	1	6	antisense	uncharacterized LOC101929243 [Source:NCBI gene;Acc:101929243]	AL451165.2	34696317	34697470	718	AL451165.2-201
1561460_at	ENST00000424510	ENSG00000233729	antisense	1	2	antisense	uncharacterized LOC101928185 [Source:NCBI gene;Acc:101928185]	AC016909.2	132915557	132931494	1711	AC016909.2-201
1560081_at	ENST00000533146	ENSG00000245849	antisense	-1	15	processed_transcript	RAD51 antisense RNA 1 [Source:HGNC Symbol;Acc:HGNC:48621]	RAD51-AS1	40686724	40695096	718	RAD51-AS1-203
230325_at	ENST00000414141	ENSG00000231327	lincRNA	-1	2	lincRNA	long intergenic non-protein coding RNA 1816 [Source:HGNC Symbol;Acc:HGNC:52621]	LINC01816	70124036	70125317	662	LINC01816-201
242521_at	ENST00000602172	ENSG00000268001	antisense	1	19	antisense	CARD8 antisense RNA 1 [Source:HGNC Symbol;Acc:HGNC:51408]	CARD8-AS1	48255675	48258199	1969	CARD8-AS1-201
1569004_at	ENST00000602172	ENSG00000268001	antisense	1	19	antisense	CARD8 antisense RNA 1 [Source:HGNC Symbol;Acc:HGNC:51408]	CARD8-AS1	48255675	48258199	1969	CARD8-AS1-201
1559221_at	ENST00000458028	ENSG00000228495	lincRNA	1	6	lincRNA	long intergenic non-protein coding RNA 1013 [Source:HGNC Symbol;Acc:HGNC:48987]	LINC01013	132133978	132147058	1345	LINC01013-205
244280_at	ENST00000443303	ENSG00000228495	lincRNA	1	6	lincRNA	long intergenic non-protein coding RNA 1013 [Source:HGNC Symbol;Acc:HGNC:48987]	LINC01013	132134411	132169374	569	LINC01013-203
231334_at	ENST00000570022	ENSG00000261399	antisense	-1	16	antisense	novel transcript, antisense to MAPK8IP3	AL031710.1	1713527	1714208	468	AL031710.1-201
1564878_at	ENST00000562582	ENSG00000259779	lincRNA	1	18	lincRNA	long intergenic non-protein coding RNA 1922 [Source:HGNC Symbol;Acc:HGNC:52741]	LINC01922	74409415	74410133	719	LINC01922-201
1562222_at	ENST00000567168	ENSG00000259779	lincRNA	1	18	lincRNA	long intergenic non-protein coding RNA 1922 [Source:HGNC Symbol;Acc:HGNC:52741]	LINC01922	74409448	74413209	1704	LINC01922-202
1563373_at	ENST00000558575	ENSG00000259687	lincRNA	1	14	lincRNA	long intergenic non-protein coding RNA 1220 [Source:HGNC Symbol;Acc:HGNC:49664]	LINC01220	75294407	75296638	715	LINC01220-201
238920_at	ENST00000619319	ENSG00000273759	lincRNA	-1	20	lincRNA	novel transcript	AL117379.1	62928621	62929297	677	AL117379.1-201
1561445_at	ENST00000561496	ENSG00000261382	lincRNA	1	5	lincRNA	novel transcript	AC091962.1	153901459	153903223	1765	AC091962.1-201
1561427_at	ENST00000450061	ENSG00000236340	antisense	1	7	antisense	uncharacterized LOC101928333 [Source:NCBI gene;Acc:101928333]	AC000099.1	127215127	127229033	788	AC000099.1-201
236656_s_at	ENST00000624006	ENSG00000279215	lincRNA	-1	CHR_HSCHR2_1_CTG5	lincRNA	novel transcript	AC009414.4	36360778	36361147	370	AC009414.4-201
1557876_at	ENST00000508201	ENSG00000215231	lincRNA	1	5	lincRNA	long intergenic non-protein coding RNA 1020 [Source:HGNC Symbol;Acc:HGNC:27968]	LINC01020	5034359	5070004	1800	LINC01020-202
1557877_s_at	ENST00000508201	ENSG00000215231	lincRNA	1	5	lincRNA	long intergenic non-protein coding RNA 1020 [Source:HGNC Symbol;Acc:HGNC:27968]	LINC01020	5034359	5070004	1800	LINC01020-202
1563132_at	ENST00000558797	ENSG00000259471	lincRNA	1	15	lincRNA	long intergenic non-protein coding RNA 1169 [Source:HGNC Symbol;Acc:HGNC:49541]	LINC01169	66582190	66685794	833	LINC01169-201
242386_x_at	ENST00000619560	ENSG00000273805	antisense	1	12	antisense	novel transcript, antisense to Linc	AC083805.3	57894232	57896846	1315	AC083805.3-201
1562982_at	ENST00000455947	ENSG00000238284	lincRNA	-1	7	lincRNA	long intergenic non-protein coding RNA 1448 [Source:HGNC Symbol;Acc:HGNC:50790]	LINC01448	42661726	42706447	1171	LINC01448-201
234437_at	ENST00000569883	ENSG00000261019	lincRNA	-1	7	lincRNA	novel transcript	AC010132.4	42901272	42902639	1368	AC010132.4-201
221973_at	ENST00000621982	ENSG00000230606	lincRNA	-1	2	lincRNA	novel transcript	AC092683.1	97416165	97423529	724	AC092683.1-201
236490_at	ENST00000590318	ENSG00000267396	antisense	-1	18	antisense	novel transcript, antisense to NEDD4L	AC090236.1	58398663	58400082	768	AC090236.1-201
231444_at	ENST00000630706	ENSG00000236172	lincRNA	-1	2	lincRNA	MIR7515 host gene [Source:HGNC Symbol;Acc:HGNC:49838]	MIR7515HG	6635215	6650222	874	MIR7515HG-267
1558624_at	ENST00000606640	ENSG00000272219	sense_intronic	1	7	sense_intronic	novel transcript, sense intronic to CUX1	AC005072.1	101960116	101961894	1779	AC005072.1-201
238997_at	ENST00000412143	ENSG00000204528	sense_intronic	-1	6	sense_intronic	psoriasis susceptibility 1 candidate 3 [Source:HGNC Symbol;Acc:HGNC:17203]	PSORS1C3	31173735	31177899	593	PSORS1C3-201
1560565_at	ENST00000508083	ENSG00000249343	lincRNA	1	5	lincRNA	long intergenic non-protein coding RNA 1333 [Source:HGNC Symbol;Acc:HGNC:50539]	LINC01333	74322486	74328297	724	LINC01333-201
228643_at	ENST00000501011	ENSG00000246067	lincRNA	1	11	lincRNA	RAB30 antisense RNA 1 (head to head) [Source:HGNC Symbol;Acc:HGNC:48672]	RAB30-AS1	83072066	83073646	607	RAB30-AS1-201
228612_at	ENST00000501011	ENSG00000246067	lincRNA	1	11	lincRNA	RAB30 antisense RNA 1 (head to head) [Source:HGNC Symbol;Acc:HGNC:48672]	RAB30-AS1	83072066	83073646	607	RAB30-AS1-201
244096_at	ENST00000619354	ENSG00000274698	lincRNA	1	16	lincRNA	novel transcript	AC099521.1	68450283	68452318	2036	AC099521.1-201
232300_at	ENST00000440490	ENSG00000272734	antisense	-1	10	processed_transcript	ADIRF antisense RNA 1 [Source:HGNC Symbol;Acc:HGNC:45127]	ADIRF-AS1	86965739	86969178	502	ADIRF-AS1-202
232899_at	ENST00000446136	ENSG00000230368	lincRNA	-1	1	lincRNA	family with sequence similarity 41 member C [Source:HGNC Symbol;Acc:HGNC:27635]	FAM41C	868071	876903	1807	FAM41C-203
236500_at	ENST00000607744	ENSG00000271993	antisense	1	3	antisense	novel transcript, antisense to LRRFIP2	AC126118.1	37182107	37182734	628	AC126118.1-201
225857_s_at	ENST00000423536	ENSG00000196756	lincRNA	-1	20	processed_transcript	small nucleolar RNA host gene 17 [Source:HGNC Symbol;Acc:HGNC:48600]	SNHG17	38420588	38431066	517	SNHG17-204
65588_at	ENST00000423536	ENSG00000196756	lincRNA	-1	20	processed_transcript	small nucleolar RNA host gene 17 [Source:HGNC Symbol;Acc:HGNC:48600]	SNHG17	38420588	38431066	517	SNHG17-204
1558458_at	ENST00000434399	ENSG00000196295	antisense	-1	7	processed_transcript	GARS divergent transcript [Source:HGNC Symbol;Acc:HGNC:48951]	GARS-DT	30516309	30562825	1217	GARS-DT-203
1558459_s_at	ENST00000434399	ENSG00000196295	antisense	-1	7	processed_transcript	GARS divergent transcript [Source:HGNC Symbol;Acc:HGNC:48951]	GARS-DT	30516309	30562825	1217	GARS-DT-203
238540_at	ENST00000434399	ENSG00000196295	antisense	-1	7	processed_transcript	GARS divergent transcript [Source:HGNC Symbol;Acc:HGNC:48951]	GARS-DT	30516309	30562825	1217	GARS-DT-203
239313_at	ENST00000578293	ENSG00000196295	antisense	-1	7	processed_transcript	GARS divergent transcript [Source:HGNC Symbol;Acc:HGNC:48951]	GARS-DT	30516975	30561516	999	GARS-DT-208
239734_at	ENST00000631229	ENSG00000196295	antisense	-1	7	processed_transcript	GARS divergent transcript [Source:HGNC Symbol;Acc:HGNC:48951]	GARS-DT	30528356	30561487	608	GARS-DT-232
239640_at	ENST00000578572	ENSG00000196295	antisense	-1	7	processed_transcript	GARS divergent transcript [Source:HGNC Symbol;Acc:HGNC:48951]	GARS-DT	30550459	30561703	445	GARS-DT-209
1558859_at	ENST00000584621	ENSG00000196295	antisense	-1	7	processed_transcript	GARS divergent transcript [Source:HGNC Symbol;Acc:HGNC:48951]	GARS-DT	30558096	30573088	2437	GARS-DT-226
233732_at	ENST00000454922	ENSG00000196295	antisense	-1	7	processed_transcript	GARS divergent transcript [Source:HGNC Symbol;Acc:HGNC:48951]	GARS-DT	30577512	30585972	1405	GARS-DT-205
1559807_at	ENST00000646321	ENSG00000285499	antisense	1	CHR_HSCHR5_2_CTG1_1	antisense	novel transcript, antisense to SMN2	AC139494.8	69694773	69696385	1613	AC139494.8-201
240546_at	ENST00000437751	ENSG00000223631	lincRNA	1	2	lincRNA	long intergenic non-protein coding RNA 1120 [Source:HGNC Symbol;Acc:HGNC:49265]	LINC01120	131402901	131409049	1861	LINC01120-201
1560912_at	ENST00000437751	ENSG00000223631	lincRNA	1	2	lincRNA	long intergenic non-protein coding RNA 1120 [Source:HGNC Symbol;Acc:HGNC:49265]	LINC01120	131402901	131409049	1861	LINC01120-201
1555865_at	ENST00000530897	ENSG00000255153	antisense	1	11	antisense	TOLLIP antisense RNA 1 (head to head) [Source:HGNC Symbol;Acc:HGNC:27403]	TOLLIP-AS1	1309769	1310707	939	TOLLIP-AS1-201
1557590_at	ENST00000586421	ENSG00000267270	antisense	1	18	antisense	PARD6G antisense RNA 1 [Source:HGNC Symbol;Acc:HGNC:44109]	PARD6G-AS1	80147925	80171733	3333	PARD6G-AS1-202
230477_at	ENST00000588226	ENSG00000267270	antisense	1	18	antisense	PARD6G antisense RNA 1 [Source:HGNC Symbol;Acc:HGNC:44109]	PARD6G-AS1	80148049	80149273	1058	PARD6G-AS1-204
1568633_a_at	ENST00000568654	ENSG00000260552	antisense	-1	18	antisense	uncharacterized LOC101927809 [Source:NCBI gene;Acc:101927809]	AC023043.1	36179996	36187448	609	AC023043.1-201
1558845_at	ENST00000588950	ENSG00000267251	antisense	1	18	antisense	novel transcript, antisense to PARD6G	AC139100.1	80183680	80202992	2035	AC139100.1-201
1556935_at	ENST00000605586	ENSG00000271208	lincRNA	-1	6	lincRNA	novel transcript, sense intronic LAMA4	Z99289.3	112234165	112234758	594	Z99289.3-201
1562665_at	ENST00000603682	ENSG00000270661	lincRNA	-1	6	lincRNA	novel transcript, sense intronic LAMA4	Z99289.2	112217640	112219570	1931	Z99289.2-201
237500_at	ENST00000607580	ENSG00000272545	lincRNA	1	16	lincRNA	novel transcript	AC023813.4	48640473	48641052	580	AC023813.4-201
1562920_at	ENST00000606270	ENSG00000271714	antisense	1	5	antisense	uncharacterized LOC441086 [Source:NCBI gene;Acc:441086]	AC010501.1	74865893	74867854	1962	AC010501.1-201
231076_at	ENST00000505035	ENSG00000234186	lincRNA	1	16	lincRNA	chromosome 16 open reading frame 82 [Source:HGNC Symbol;Acc:HGNC:30755]	C16orf82	27066707	27069165	2459	C16orf82-202
230552_at	ENST00000586345	ENSG00000267053	lincRNA	1	19	lincRNA	uncharacterized LOC100134317 [Source:NCBI gene;Acc:100134317]	AC012617.1	36304580	36311792	797	AC012617.1-201
1559083_x_at	ENST00000448179	ENSG00000230699	lincRNA	1	1	lincRNA	novel transcript	AL645608.2	911435	914948	3043	AL645608.2-201
1556505_at	ENST00000514902	ENSG00000251533	lincRNA	-1	14	lincRNA	long intergenic non-protein coding RNA 605 [Source:HGNC Symbol;Acc:HGNC:43928]	LINC00605	103187221	103189028	1558	LINC00605-201
1569095_at	ENST00000511703	ENSG00000251230	lincRNA	-1	4	lincRNA	MIR3945 host gene [Source:HGNC Symbol;Acc:HGNC:52002]	MIR3945HG	184844585	184855751	729	MIR3945HG-202
1556216_s_at	ENST00000563989	ENSG00000259775	antisense	-1	14	antisense	novel transcript, antisense to EIF5	AL138976.2	103331674	103332367	694	AL138976.2-201
1559573_at	ENST00000506479	ENSG00000249173	lincRNA	-1	4	lincRNA	long intergenic non-protein coding RNA 1093 [Source:HGNC Symbol;Acc:HGNC:49218]	LINC01093	184893871	184898764	634	LINC01093-201
1561360_at	ENST00000419168	ENSG00000237468	lincRNA	-1	6	lincRNA	uncharacterized LOC101928661 [Source:NCBI gene;Acc:101928661]	AL359547.1	146594516	146598931	2190	AL359547.1-201
1565775_at	ENST00000562202	ENSG00000260779	antisense	1	18	antisense	uncharacterized LOC101927410 [Source:NCBI gene;Acc:101927410]	AP001180.1	10661933	10666887	3566	AP001180.1-201
243924_at	ENST00000590657	ENSG00000232677	lincRNA	-1	19	lincRNA	long intergenic non-protein coding RNA 665 [Source:HGNC Symbol;Acc:HGNC:44323]	LINC00665	36313067	36315737	2671	LINC00665-207
1560238_at	ENST00000590657	ENSG00000232677	lincRNA	-1	19	lincRNA	long intergenic non-protein coding RNA 665 [Source:HGNC Symbol;Acc:HGNC:44323]	LINC00665	36313067	36315737	2671	LINC00665-207
242462_at	ENST00000590657	ENSG00000232677	lincRNA	-1	19	lincRNA	long intergenic non-protein coding RNA 665 [Source:HGNC Symbol;Acc:HGNC:44323]	LINC00665	36313067	36315737	2671	LINC00665-207
1557044_at	ENST00000590622	ENSG00000232677	lincRNA	-1	19	lincRNA	long intergenic non-protein coding RNA 665 [Source:HGNC Symbol;Acc:HGNC:44323]	LINC00665	36319716	36331718	1749	LINC00665-206
1557046_x_at	ENST00000590622	ENSG00000232677	lincRNA	-1	19	lincRNA	long intergenic non-protein coding RNA 665 [Source:HGNC Symbol;Acc:HGNC:44323]	LINC00665	36319716	36331718	1749	LINC00665-206
237047_at	ENST00000623511	ENSG00000279516	lincRNA	1	13	lincRNA	family with sequence similarity 230 member C [Source:HGNC Symbol;Acc:HGNC:24482]	FAM230C	18195297	18232024	1970	FAM230C-201
239105_at	ENST00000616634	ENSG00000274818	lincRNA	-1	14	lincRNA	novel transcript	AC004825.2	70906657	70907111	455	AC004825.2-201
1557584_at	ENST00000607781	ENSG00000243819	lincRNA	1	2	lincRNA	RNA, 7SL, cytoplasmic 832, pseudogene [Source:HGNC Symbol;Acc:HGNC:46848]	RN7SL832P	10690344	10692099	1756	RN7SL832P-201
1561353_at	ENST00000557246	ENSG00000258803	lincRNA	1	14	lincRNA	uncharacterized LOC101927690 [Source:NCBI gene;Acc:101927690]	AL355103.1	56514331	56551309	2226	AL355103.1-201
239926_at	ENST00000602322	ENSG00000269939	lincRNA	-1	11	lincRNA	PCF11 antisense RNA 1 [Source:HGNC Symbol;Acc:HGNC:52263]	PCF11-AS1	83185521	83187036	1516	PCF11-AS1-201
220572_at	ENST00000602381	ENSG00000247137	lincRNA	-1	11	processed_transcript	uncharacterized LOC100506282 [Source:NCBI gene;Acc:100506282]	AP000873.2	83184491	83191097	406	AP000873.2-201
236008_at	ENST00000457976	ENSG00000237422	lincRNA	-1	9	lincRNA	novel transcript	AL158071.3	91119138	91163087	506	AL158071.3-201
1555979_at	ENST00000417705	ENSG00000223764	lincRNA	-1	1	lincRNA	long intergenic non-protein coding RNA 2593 [Source:HGNC Symbol;Acc:HGNC:53933]	LINC02593	916870	919692	1389	LINC02593-201
1555980_a_at	ENST00000417705	ENSG00000223764	lincRNA	-1	1	lincRNA	long intergenic non-protein coding RNA 2593 [Source:HGNC Symbol;Acc:HGNC:53933]	LINC02593	916870	919692	1389	LINC02593-201
1562948_at	ENST00000622201	ENSG00000274421	sense_intronic	1	9	sense_intronic	novel transcript	AL162390.1	70310875	70312120	1246	AL162390.1-201
238251_at	ENST00000442020	ENSG00000229565	lincRNA	1	4	lincRNA	long intergenic non-protein coding RNA 2264 [Source:HGNC Symbol;Acc:HGNC:53176]	LINC02264	117834401	117869948	576	LINC02264-201
217481_x_at	ENST00000577346	ENSG00000264727	lincRNA	1	17	lincRNA	novel transcript	AC005725.1	11288205	11290811	2607	AC005725.1-201
237229_at	ENST00000567108	ENSG00000259940	antisense	-1	16	antisense	novel transcript, antisense to JMJD5	AC109449.1	27213308	27214993	1686	AC109449.1-201
1563568_at	ENST00000569476	ENSG00000261446	lincRNA	-1	13	lincRNA	long intergenic non-protein coding RNA 559 [Source:HGNC Symbol;Acc:HGNC:43703]	LINC00559	90060247	90119719	3867	LINC00559-201
1558381_a_at	ENST00000589137	ENSG00000236144	antisense	-1	19	antisense	TMEM147 antisense RNA 1 [Source:HGNC Symbol;Acc:HGNC:51273]	TMEM147-AS1	35540738	35546029	1627	TMEM147-AS1-203
222280_at	ENST00000589137	ENSG00000236144	antisense	-1	19	antisense	TMEM147 antisense RNA 1 [Source:HGNC Symbol;Acc:HGNC:51273]	TMEM147-AS1	35540738	35546029	1627	TMEM147-AS1-203
243711_at	ENST00000488557	ENSG00000282057	lincRNA	-1	1	lincRNA	novel transcript	AC092807.3	85482281	85496281	460	AC092807.3-201
243170_at	ENST00000458007	ENSG00000241772	3prime_overlapping_ncRNA	1	2	3prime_overlapping_ncRNA	novel transcript	AC092620.2	138569090	138574458	744	AC092620.2-201
233485_at	ENST00000610230	ENSG00000273264	lincRNA	1	1	lincRNA	novel transcript	AL360219.1	85467295	85467660	366	AL360219.1-201
239307_at	ENST00000632974	ENSG00000282287	antisense	1	CHR_HSCHR16_1_CTG1	antisense	novel transcript, antisense to MYH11	AC243629.2	15811828	15818147	836	AC243629.2-201
227249_at	ENST00000633093	ENSG00000282638	lincRNA	1	CHR_HSCHR16_1_CTG1	lincRNA	novel transcript	AC243742.3	15786391	15787272	882	AC243742.3-201
1557631_at	ENST00000509017	ENSG00000250754	lincRNA	1	4	lincRNA	long intergenic non-protein coding RNA 2436 [Source:HGNC Symbol;Acc:HGNC:53368]	LINC02436	185051896	185107248	2186	LINC02436-202
1568838_at	ENST00000527434	ENSG00000231439	lincRNA	1	16	lincRNA	WASH and IL9R antisense RNA 2 [Source:HGNC Symbol;Acc:HGNC:38609]	WASIR2	22910	25123	1054	WASIR2-201
242682_at	ENST00000594472	ENSG00000229692	sense_intronic	-1	2	sense_intronic	SOS1 intronic transcript 1 [Source:HGNC Symbol;Acc:HGNC:41385]	SOS1-IT1	38992279	38993836	1191	SOS1-IT1-202
233237_at	ENST00000524295	ENSG00000254226	lincRNA	1	5	lincRNA	long intergenic non-protein coding RNA 1933 [Source:HGNC Symbol;Acc:HGNC:52756]	LINC01933	151949571	152270448	3591	LINC01933-204
233238_s_at	ENST00000524295	ENSG00000254226	lincRNA	1	5	lincRNA	long intergenic non-protein coding RNA 1933 [Source:HGNC Symbol;Acc:HGNC:52756]	LINC01933	151949571	152270448	3591	LINC01933-204
1561261_at	ENST00000565428	ENSG00000260066	lincRNA	1	5	lincRNA	novel transcript	AC112176.1	1725149	1728172	3024	AC112176.1-201
1562961_at	ENST00000588369	ENSG00000267672	sense_intronic	1	19	sense_intronic	novel transcript	AC010632.2	37091341	37092564	1224	AC010632.2-201
1556678_a_at	ENST00000569091	ENSG00000260160	sense_overlapping	-1	19	sense_overlapping	novel transcript	AC011468.1	52058490	52063703	675	AC011468.1-201
1570484_at	ENST00000562795	ENSG00000260569	lincRNA	-1	18	lincRNA	novel transcript	AC090398.1	74211391	74212569	1179	AC090398.1-201
1564224_x_at	ENST00000541775	ENSG00000205885	antisense	1	12	antisense	C1RL antisense RNA 1 [Source:HGNC Symbol;Acc:HGNC:27461]	C1RL-AS1	7108308	7121851	5272	C1RL-AS1-205
1560320_a_at	ENST00000541775	ENSG00000205885	antisense	1	12	antisense	C1RL antisense RNA 1 [Source:HGNC Symbol;Acc:HGNC:27461]	C1RL-AS1	7108308	7121851	5272	C1RL-AS1-205
1558905_at	ENST00000565664	ENSG00000261298	lincRNA	1	2	lincRNA	novel transcript	AC122134.1	234222838	234223941	1104	AC122134.1-201
232190_x_at	ENST00000449660	ENSG00000238164	antisense	-1	1	antisense	TNFRSF14 antisense RNA 1 [Source:HGNC Symbol;Acc:HGNC:26966]	TNFRSF14-AS1	2549920	2552106	1629	TNFRSF14-AS1-205
233960_s_at	ENST00000449660	ENSG00000238164	antisense	-1	1	antisense	TNFRSF14 antisense RNA 1 [Source:HGNC Symbol;Acc:HGNC:26966]	TNFRSF14-AS1	2549920	2552106	1629	TNFRSF14-AS1-205
224610_at	ENST00000539921	ENSG00000255717	lincRNA	-1	11	processed_transcript	small nucleolar RNA host gene 1 [Source:HGNC Symbol;Acc:HGNC:32688]	SNHG1	62851988	62855236	1071	SNHG1-211
230762_at	ENST00000618844	ENSG00000231856	antisense	1	13	antisense	novel transcript	AL162377.1	51803838	51805630	1793	AL162377.1-201
1556911_at	ENST00000441587	ENSG00000230002	sense_intronic	1	2	sense_intronic	ALMS1 intronic transcript 1 [Source:HGNC Symbol;Acc:HGNC:41305]	ALMS1-IT1	73456764	73459482	2105	ALMS1-IT1-201
236111_at	ENST00000567549	ENSG00000261186	antisense	-1	2	antisense	long intergenic non-protein coding RNA 1238 [Source:HGNC Symbol;Acc:HGNC:49795]	LINC01238	242087351	242088457	1107	LINC01238-205
231260_at	ENST00000591172	ENSG00000267454	lincRNA	1	19	lincRNA	ZNF582 antisense RNA 1 (head to head) [Source:HGNC Symbol;Acc:HGNC:25213]	ZNF582-AS1	56393656	56398152	518	ZNF582-AS1-204
238708_at	ENST00000591172	ENSG00000267454	lincRNA	1	19	lincRNA	ZNF582 antisense RNA 1 (head to head) [Source:HGNC Symbol;Acc:HGNC:25213]	ZNF582-AS1	56393656	56398152	518	ZNF582-AS1-204
234529_at	ENST00000613431	ENSG00000278406	misc_RNA	1	2	misc_RNA	0	RF01981	192775943	192776073	131	RF01981.1-201
1560746_at	ENST00000421331	ENSG00000235927	antisense	-1	1	antisense	NEXN antisense RNA 1 [Source:HGNC Symbol;Acc:HGNC:31983]	NEXN-AS1	77881348	77889539	2292	NEXN-AS1-201
1552862_at	ENST00000446880	ENSG00000225855	antisense	-1	1	antisense	RUSC1 antisense RNA 1 [Source:HGNC Symbol;Acc:HGNC:26680]	RUSC1-AS1	155316863	155321544	1836	RUSC1-AS1-202
1558651_at	ENST00000624173	ENSG00000279968	antisense	-1	6	protein_coding	GVQW motif containing 2 [Source:HGNC Symbol;Acc:HGNC:51715]	GVQW2	138725211	138773652	2685	GVQW2-202
234020_x_at	ENST00000425966	ENSG00000229839	antisense	-1	2	antisense	novel transcript	AC018462.1	62069447	62146881	1684	AC018462.1-201
1568887_at	ENST00000570141	ENSG00000260698	lincRNA	1	1	lincRNA	novel transcript	AL591848.3	246682108	246685075	2968	AL591848.3-201
1570106_at	ENST00000417786	ENSG00000225300	sense_intronic	1	1	sense_intronic	novel transcript	AL591623.1	246605873	246608102	1960	AL591623.1-201
1562251_a_at	ENST00000505893	ENSG00000249695	antisense	-1	12	antisense	uncharacterized LOC574538 [Source:NCBI gene;Acc:574538]	AC026369.1	137411	149169	2907	AC026369.1-201
1557674_s_at	ENST00000607453	ENSG00000272195	antisense	-1	1	antisense	novel transcript, antisense to EFCAB2	AL356512.1	244969350	244971088	1739	AL356512.1-201
1562895_at	ENST00000437181	ENSG00000233926	lincRNA	1	9	lincRNA	uncharacterized LOC101927502 [Source:NCBI gene;Acc:101927502]	AL591368.1	81689713	81776900	1449	AL591368.1-201
235599_at	ENST00000400946	ENSG00000215808	lincRNA	-1	1	lincRNA	long intergenic non-protein coding RNA 1139 [Source:HGNC Symbol;Acc:HGNC:27924]	LINC01139	238480372	238486053	1579	LINC01139-201
215970_at	ENST00000450451	ENSG00000237250	antisense	1	1	antisense	POTE ankyrin domain family, member F pseudogene [Source:NCBI gene;Acc:100130331]	AL359924.1	237862175	237928321	3127	AL359924.1-201
1564854_at	ENST00000563922	ENSG00000259862	lincRNA	1	12	lincRNA	novel transcript	AC026336.2	130249679	130266725	763	AC026336.2-201
1565715_at	ENST00000564743	ENSG00000260304	antisense	-1	16	antisense	novel transcript, antisense to FUS	AC009088.2	31182511	31183285	463	AC009088.2-201
239781_at	ENST00000440633	ENSG00000236094	lincRNA	1	13	lincRNA	long intergenic non-protein coding RNA 545 [Source:HGNC Symbol;Acc:HGNC:43680]	LINC00545	30882551	30883395	411	LINC00545-201
239410_at	ENST00000610008	ENSG00000272711	lincRNA	-1	2	lincRNA	novel transcript	AC019069.1	74832655	74833987	1333	AC019069.1-201
222305_at	ENST00000610008	ENSG00000272711	lincRNA	-1	2	lincRNA	novel transcript	AC019069.1	74832655	74833987	1333	AC019069.1-201
229384_at	ENST00000598112	ENSG00000269044	sense_intronic	-1	19	sense_intronic	novel transcript, sense intronic C19orf42	AC024075.2	16633797	16635269	1473	AC024075.2-201
243122_at	ENST00000614038	ENSG00000225683	antisense	-1	6	antisense	PACRG antisense RNA 3 [Source:HGNC Symbol;Acc:HGNC:52053]	PACRG-AS3	163182603	163192002	1246	PACRG-AS3-203
1561254_at	ENST00000602761	ENSG00000228742	lincRNA	1	7	lincRNA	long intergenic non-protein coding RNA 2577 [Source:HGNC Symbol;Acc:HGNC:53749]	LINC02577	106777542	106782852	3049	LINC02577-203
238529_at	ENST00000577853	ENSG00000264207	antisense	1	1	antisense	novel transcript, antisense HIST2H4A	AC239868.1	149861271	149862504	1234	AC239868.1-201
230738_at	ENST00000577853	ENSG00000264207	antisense	1	1	antisense	novel transcript, antisense HIST2H4A	AC239868.1	149861271	149862504	1234	AC239868.1-201
231027_at	ENST00000577853	ENSG00000264207	antisense	1	1	antisense	novel transcript, antisense HIST2H4A	AC239868.1	149861271	149862504	1234	AC239868.1-201
1558336_at	ENST00000548779	ENSG00000254451	antisense	1	12	antisense	uncharacterized LOC100130268 [Source:NCBI gene;Acc:100130268]	AC091534.1	75234740	75251865	1751	AC091534.1-201
239343_at	ENST00000570282	ENSG00000260329	antisense	-1	12	antisense	novel transcript, antisense to C12orf23	AC007541.1	106954029	106955497	1469	AC007541.1-201
230579_at	ENST00000570282	ENSG00000260329	antisense	-1	12	antisense	novel transcript, antisense to C12orf23	AC007541.1	106954029	106955497	1469	AC007541.1-201
1560285_at	ENST00000557900	ENSG00000259727	lincRNA	1	15	lincRNA	novel transcript	AC103740.2	62895812	62899543	1225	AC103740.2-201
1560286_s_at	ENST00000557900	ENSG00000259727	lincRNA	1	15	lincRNA	novel transcript	AC103740.2	62895812	62899543	1225	AC103740.2-201
210464_at	ENST00000632759	ENSG00000282106	lincRNA	1	CHR_HSCHR8_1_CTG6	lincRNA	long intergenic non-protein coding RNA 588 [Source:HGNC Symbol;Acc:HGNC:24494]	LINC00588	57291307	57296495	1875	LINC00588-202
236747_at	ENST00000539034	ENSG00000257097	lincRNA	1	12	lincRNA	CLIP1 antisense RNA 1 [Source:HGNC Symbol;Acc:HGNC:48586]	CLIP1-AS1	122395542	122399618	447	CLIP1-AS1-202
1561322_at	ENST00000566873	ENSG00000260995	lincRNA	-1	9	lincRNA	uncharacterized LOC101927450 [Source:NCBI gene;Acc:101927450]	AL512634.1	79135422	79145674	2432	AL512634.1-201
239103_at	ENST00000622792	ENSG00000277173	sense_intronic	1	12	sense_intronic	novel transcript, sense intronic to SLC48A1	AC004241.4	47768529	47769648	1120	AC004241.4-201
233190_at	ENST00000548557	ENSG00000257859	lincRNA	1	12	lincRNA	cancer susceptibility 18 [Source:HGNC Symbol;Acc:HGNC:49463]	CASC18	105704203	105744062	2503	CASC18-202
229635_at	ENST00000507802	ENSG00000251442	lincRNA	1	4	lincRNA	long intergenic non-protein coding RNA 1094 [Source:HGNC Symbol;Acc:HGNC:49219]	LINC01094	78645994	78680895	586	LINC01094-204
237170_at	ENST00000532307	ENSG00000254519	lincRNA	1	11	processed_transcript	uncharacterized LOC100507384 [Source:NCBI gene;Acc:100507384]	AC044839.1	45722308	45724299	541	AC044839.1-201
234546_at	ENST00000596778	ENSG00000269504	lincRNA	-1	19	lincRNA	novel transcript	AC003973.2	22017959	22036315	1394	AC003973.2-201
228710_at	ENST00000610813	ENSG00000278133	sense_intronic	1	16	sense_intronic	novel transcript, sense intronic to KAT8	AC135050.6	31122235	31123953	528	AC135050.6-201
1560383_at	ENST00000510351	ENSG00000248115	antisense	1	4	antisense	novel transcript	AC023154.1	52945649	52951022	2517	AC023154.1-201
1560384_a_at	ENST00000510351	ENSG00000248115	antisense	1	4	antisense	novel transcript	AC023154.1	52945649	52951022	2517	AC023154.1-201
241218_at	ENST00000504048	ENSG00000248115	antisense	1	4	antisense	novel transcript	AC023154.1	52945666	52948752	568	AC023154.1-202
1561314_at	ENST00000508813	ENSG00000248115	antisense	1	4	antisense	novel transcript	AC023154.1	52945689	52958087	2465	AC023154.1-203
233342_at	ENST00000493400	ENSG00000241449	lincRNA	1	7	lincRNA	novel transcript	AC092666.1	150041363	150045092	442	AC092666.1-202
1557862_at	ENST00000439598	ENSG00000236432	antisense	-1	2	antisense	uncharacterized LOC654841 [Source:NCBI gene;Acc:654841]	AC097662.1	227221052	227325164	2568	AC097662.1-201
237075_at	ENST00000420579	ENSG00000228857	lincRNA	-1	2	lincRNA	novel transcript	AC104653.1	113831049	113831727	578	AC104653.1-201
233527_at	ENST00000504932	ENSG00000250073	antisense	1	11	antisense	uncharacterized LOC101929340 [Source:NCBI gene;Acc:101929340]	AP000866.2	124759129	124765936	1493	AP000866.2-201
220377_at	ENST00000630242	ENSG00000226777	lincRNA	1	14	lincRNA	family with sequence similarity 30 member A [Source:HGNC Symbol;Acc:HGNC:19955]	FAM30A	105917979	105932642	9612	FAM30A-205
206478_at	ENST00000630242	ENSG00000226777	lincRNA	1	14	lincRNA	family with sequence similarity 30 member A [Source:HGNC Symbol;Acc:HGNC:19955]	FAM30A	105917979	105932642	9612	FAM30A-205
213569_at	ENST00000556072	ENSG00000258301	lincRNA	-1	14	lincRNA	VASH1 antisense RNA 1 [Source:HGNC Symbol;Acc:HGNC:53215]	VASH1-AS1	76781733	76786724	1684	VASH1-AS1-202
242510_at	ENST00000423060	ENSG00000225891	antisense	-1	1	antisense	uncharacterized LOC101928324 [Source:NCBI gene;Acc:101928324]	AL513365.2	26462756	26467282	529	AL513365.2-201
224260_at	ENST00000616163	ENSG00000176868	antisense	-1	9	antisense	uncharacterized LOC107987135 [Source:NCBI gene;Acc:107987135]	AL358781.1	131497479	131500191	2713	AL358781.1-201
1556392_a_at	ENST00000562820	ENSG00000260871	sense_overlapping	-1	5	sense_overlapping	novel transcript, overlapping CETN3	AC093510.2	90388468	90389363	896	AC093510.2-201
239455_at	ENST00000551152	ENSG00000257718	antisense	1	12	antisense	CPNE8 antisense RNA 1 [Source:HGNC Symbol;Acc:HGNC:53937]	CPNE8-AS1	38906451	38909592	526	CPNE8-AS1-201
228702_at	ENST00000433079	ENSG00000231721	lincRNA	-1	7	processed_transcript	long intergenic non-protein coding RNA, p53 induced transcript [Source:HGNC Symbol;Acc:HGNC:26885]	LINC-PINT	130944162	131107030	1262	LINC-PINT-208
230541_at	ENST00000421003	ENSG00000227953	lincRNA	1	1	processed_transcript	long intergenic non-protein coding RNA 1341 [Source:HGNC Symbol;Acc:HGNC:49457]	LINC01341	246776013	246792385	2600	LINC01341-202
232799_at	ENST00000623040	ENSG00000279220	antisense	1	2	processed_transcript	GPR1 antisense RNA [Source:NCBI gene;Acc:101669764]	GPR1-AS	206203376	206265326	2791	GPR1-AS-201
1569193_at	ENST00000567832	ENSG00000260855	lincRNA	1	1	lincRNA	novel transcript	AL591848.4	246772301	246775772	3472	AL591848.4-201
239666_at	ENST00000605085	ENSG00000271380	antisense	1	1	antisense	uncharacterized LOC101928120 [Source:NCBI gene;Acc:101928120]	AL451085.2	154961825	154962623	799	AL451085.2-201
231687_at	ENST00000612390	ENSG00000234497	antisense	1	1	antisense	ERICH3 antisense RNA 1 [Source:HGNC Symbol;Acc:HGNC:41093]	ERICH3-AS1	74577430	74626098	4874	ERICH3-AS1-202
223929_s_at	ENST00000610272	ENSG00000272906	lincRNA	-1	1	lincRNA	novel transcript, antisense to TOR1AIP1	AL353708.3	179881607	179882595	989	AL353708.3-201
223930_at	ENST00000610272	ENSG00000272906	lincRNA	-1	1	lincRNA	novel transcript, antisense to TOR1AIP1	AL353708.3	179881607	179882595	989	AL353708.3-201
237729_at	ENST00000499642	ENSG00000246145	lincRNA	-1	8	lincRNA	RRS1 antisense RNA 1 (head to head) [Source:HGNC Symbol;Acc:HGNC:50465]	RRS1-AS1	66419589	66428977	4366	RRS1-AS1-201
1569987_at	ENST00000413510	ENSG00000237152	antisense	1	13	antisense	DLEU7 antisense RNA 1 [Source:HGNC Symbol;Acc:HGNC:39966]	DLEU7-AS1	50807856	50849905	1806	DLEU7-AS1-201
213557_at	ENST00000615852	ENSG00000273576	lincRNA	1	17	lincRNA	novel transcript	AC009283.1	39566915	39567559	645	AC009283.1-201
1556426_at	ENST00000570175	ENSG00000261460	antisense	1	15	antisense	novel transcript, antisense to HEXA and CELF6	AC009690.2	72278867	72351794	3148	AC009690.2-201
224841_x_at	ENST00000449289	ENSG00000234741	lincRNA	-1	1	processed_transcript	growth arrest specific 5 [Source:HGNC Symbol;Acc:HGNC:16355]	GAS5	173863900	173867989	542	GAS5-219
224741_x_at	ENST00000449289	ENSG00000234741	lincRNA	-1	1	processed_transcript	growth arrest specific 5 [Source:HGNC Symbol;Acc:HGNC:16355]	GAS5	173863900	173867989	542	GAS5-219
227517_s_at	ENST00000432536	ENSG00000234741	lincRNA	-1	1	processed_transcript	growth arrest specific 5 [Source:HGNC Symbol;Acc:HGNC:16355]	GAS5	173865244	173867689	959	GAS5-211
1568648_a_at	ENST00000598914	ENSG00000269289	antisense	-1	19	antisense	uncharacterized LOC100505851 [Source:NCBI gene;Acc:100505851]	AC011503.1	23949579	23957734	919	AC011503.1-202
1568647_at	ENST00000598914	ENSG00000269289	antisense	-1	19	antisense	uncharacterized LOC100505851 [Source:NCBI gene;Acc:100505851]	AC011503.1	23949579	23957734	919	AC011503.1-202
1558619_at	ENST00000414282	ENSG00000233016	antisense	-1	9	antisense	small nucleolar RNA host gene 7 [Source:HGNC Symbol;Acc:HGNC:28254]	SNHG7	136721366	136728184	2357	SNHG7-201
229050_s_at	ENST00000414282	ENSG00000233016	antisense	-1	9	antisense	small nucleolar RNA host gene 7 [Source:HGNC Symbol;Acc:HGNC:28254]	SNHG7	136721366	136728184	2357	SNHG7-201
229003_x_at	ENST00000416970	ENSG00000233016	antisense	-1	9	antisense	small nucleolar RNA host gene 7 [Source:HGNC Symbol;Acc:HGNC:28254]	SNHG7	136724658	136728184	789	SNHG7-202
1552729_at	ENST00000447221	ENSG00000233016	antisense	-1	9	antisense	small nucleolar RNA host gene 7 [Source:HGNC Symbol;Acc:HGNC:28254]	SNHG7	136725234	136728184	2157	SNHG7-204
230927_at	ENST00000606963	ENSG00000272010	lincRNA	-1	8	lincRNA	novel transcript	AC100814.1	65591850	65592472	623	AC100814.1-201
231347_at	ENST00000505122	ENSG00000250392	lincRNA	1	4	lincRNA	long intergenic non-protein coding RNA 2502 [Source:HGNC Symbol;Acc:HGNC:53491]	LINC02502	119939540	119964293	642	LINC02502-201
244543_s_at	ENST00000548872	ENSG00000258057	antisense	1	12	antisense	BCDIN3D antisense RNA 1 [Source:HGNC Symbol;Acc:HGNC:44113]	BCDIN3D-AS1	49828542	49841143	3078	BCDIN3D-AS1-201
244542_at	ENST00000548872	ENSG00000258057	antisense	1	12	antisense	BCDIN3D antisense RNA 1 [Source:HGNC Symbol;Acc:HGNC:44113]	BCDIN3D-AS1	49828542	49841143	3078	BCDIN3D-AS1-201
1563053_at	ENST00000432377	ENSG00000225611	antisense	1	3	antisense	long intergenic non-protein coding RNA 2158 [Source:HGNC Symbol;Acc:HGNC:53019]	LINC02158	42770612	42773635	897	LINC02158-201
227360_at	ENST00000586961	ENSG00000267265	antisense	1	19	antisense	novel transcript, antisense to RDH13 and GP6	AC011476.3	55027622	55044317	346	AC011476.3-203
230605_at	ENST00000609190	ENSG00000272990	antisense	-1	3	antisense	novel transcript, antisense to KCNAB1	AC084036.1	156523740	156524247	508	AC084036.1-201
1568921_at	ENST00000523495	ENSG00000253932	antisense	1	8	antisense	novel transcript	AC019270.1	13338574	13342754	3488	AC019270.1-201
238436_s_at	ENST00000600047	ENSG00000268713	lincRNA	1	19	lincRNA	novel transcript	AC005261.3	57261354	57262738	1385	AC005261.3-201
235398_at	ENST00000600047	ENSG00000268713	lincRNA	1	19	lincRNA	novel transcript	AC005261.3	57261354	57262738	1385	AC005261.3-201
238437_at	ENST00000600047	ENSG00000268713	lincRNA	1	19	lincRNA	novel transcript	AC005261.3	57261354	57262738	1385	AC005261.3-201
231284_at	ENST00000503269	ENSG00000249748	antisense	1	5	antisense	uncharacterized LOC100506406 [Source:NCBI gene;Acc:100506406]	AC112204.2	35938822	35939993	374	AC112204.2-201
221109_at	ENST00000623471	ENSG00000276255	lincRNA	-1	1	lincRNA	novel transcript	AL136379.1	228073909	228076550	2642	AL136379.1-201
1562847_at	ENST00000444219	ENSG00000233365	lincRNA	1	6	lincRNA	uncharacterized LOC101929297 [Source:NCBI gene;Acc:101929297]	AL121956.1	166236969	166256947	1548	AL121956.1-201
219839_x_at	ENST00000619064	ENSG00000277468	misc_RNA	1	14	misc_RNA	0	RF02193	95670441	95670577	137	RF02193.1-201
234223_at	ENST00000618767	ENSG00000276014	misc_RNA	1	17	misc_RNA	RNA, 7SL, cytoplasmic 301, pseudogene [Source:HGNC Symbol;Acc:HGNC:46317]	RN7SL301P	36110150	36110447	298	RN7SL301P-202
1563250_at	ENST00000454477	ENSG00000225942	lincRNA	1	2	lincRNA	long intergenic non-protein coding RNA 1875 [Source:HGNC Symbol;Acc:HGNC:52694]	LINC01875	545805	546667	660	LINC01875-201
240366_at	ENST00000433514	ENSG00000226869	antisense	-1	7	processed_transcript	LHFPL3 antisense RNA 1 [Source:HGNC Symbol;Acc:HGNC:40341]	LHFPL3-AS1	104738597	104757748	748	LHFPL3-AS1-204
1554301_at	ENST00000417290	ENSG00000226869	antisense	-1	7	processed_transcript	LHFPL3 antisense RNA 1 [Source:HGNC Symbol;Acc:HGNC:40341]	LHFPL3-AS1	104796506	104804084	950	LHFPL3-AS1-203
1554302_s_at	ENST00000417290	ENSG00000226869	antisense	-1	7	processed_transcript	LHFPL3 antisense RNA 1 [Source:HGNC Symbol;Acc:HGNC:40341]	LHFPL3-AS1	104796506	104804084	950	LHFPL3-AS1-203
1558795_at	ENST00000604392	ENSG00000230910	antisense	-1	6	processed_transcript	uncharacterized LOC101928307 [Source:NCBI gene;Acc:101928307]	AL391807.1	68632663	68635027	2365	AL391807.1-204
1558796_a_at	ENST00000604392	ENSG00000230910	antisense	-1	6	processed_transcript	uncharacterized LOC101928307 [Source:NCBI gene;Acc:101928307]	AL391807.1	68632663	68635027	2365	AL391807.1-204
235934_at	ENST00000593284	ENSG00000268061	antisense	1	19	antisense	NAPA antisense RNA 1 [Source:HGNC Symbol;Acc:HGNC:44118]	NAPA-AS1	47484282	47496382	1753	NAPA-AS1-201
239362_at	ENST00000594367	ENSG00000268061	antisense	1	19	antisense	NAPA antisense RNA 1 [Source:HGNC Symbol;Acc:HGNC:44118]	NAPA-AS1	47484308	47501597	630	NAPA-AS1-202
230353_at	ENST00000443997	ENSG00000267532	antisense	-1	17	antisense	mir-497-195 cluster host gene [Source:HGNC Symbol;Acc:HGNC:39523]	MIR497HG	7015818	7019630	770	MIR497HG-201
1556747_a_at	ENST00000569279	ENSG00000261222	lincRNA	1	17	lincRNA	novel transcript	AC064805.1	74603737	74607229	3493	AC064805.1-202
1556748_x_at	ENST00000569279	ENSG00000261222	lincRNA	1	17	lincRNA	novel transcript	AC064805.1	74603737	74607229	3493	AC064805.1-202
1561333_at	ENST00000563140	ENSG00000259998	lincRNA	-1	14	lincRNA	novel transcript	AL133279.3	88158240	88160591	2352	AL133279.3-201
240944_at	ENST00000541749	ENSG00000256232	lincRNA	-1	12	lincRNA	long intergenic non-protein coding RNA 2387 [Source:HGNC Symbol;Acc:HGNC:53313]	LINC02387	31363481	31369301	868	LINC02387-201
1561211_at	ENST00000422216	ENSG00000226252	antisense	1	1	antisense	novel transcript	AL135960.1	47225797	47230750	4036	AL135960.1-201
1558595_at	ENST00000452057	ENSG00000229127	antisense	1	2	antisense	novel transcript	AC007038.1	210030733	210064356	2199	AC007038.1-201
1560881_a_at	ENST00000432830	ENSG00000232401	antisense	1	21	antisense	long intergenic non-protein coding RNA 112 [Source:HGNC Symbol;Acc:HGNC:1263]	LINC00112	41716436	41717580	522	LINC00112-201
1556533_at	ENST00000592919	ENSG00000267535	lincRNA	1	17	lincRNA	long intergenic non-protein coding RNA 868 [Source:HGNC Symbol;Acc:HGNC:27562]	LINC00868	76850176	76861830	853	LINC00868-203
1559443_s_at	ENST00000563191	ENSG00000259954	antisense	-1	16	antisense	IL21R antisense RNA 1 [Source:HGNC Symbol;Acc:HGNC:27551]	IL21R-AS1	27447669	27453393	2615	IL21R-AS1-201
231092_s_at	ENST00000499110	ENSG00000247033	antisense	-1	16	antisense	novel transcript, antisense to ZNRF1	AC099508.1	75108601	75110712	1666	AC099508.1-201
1562742_at	ENST00000452901	ENSG00000230817	lincRNA	1	1	lincRNA	long intergenic non-protein coding RNA 1362 [Source:HGNC Symbol;Acc:HGNC:50596]	LINC01362	82903183	83166815	1712	LINC01362-202
1557357_at	ENST00000466431	ENSG00000254485	antisense	-1	3	antisense	novel transcript, antisense to THUMPD3	AC026191.1	9349685	9362941	484	AC026191.1-203
230272_at	ENST00000505030	ENSG00000245526	lincRNA	-1	5	lincRNA	long intergenic non-protein coding RNA 461 [Source:HGNC Symbol;Acc:HGNC:42810]	LINC00461	88664445	88673325	3558	LINC00461-204
238850_at	ENST00000505030	ENSG00000245526	lincRNA	-1	5	lincRNA	long intergenic non-protein coding RNA 461 [Source:HGNC Symbol;Acc:HGNC:42810]	LINC00461	88664445	88673325	3558	LINC00461-204
1562805_at	ENST00000451564	ENSG00000233338	antisense	-1	X	antisense	TLR8 antisense RNA 1 [Source:HGNC Symbol;Acc:HGNC:40720]	TLR8-AS1	12902817	12908333	1349	TLR8-AS1-201
1563643_at	ENST00000643430	ENSG00000285100	lincRNA	1	20	lincRNA	novel transcript	AL359555.2	38270778	38274020	3243	AL359555.2-201
1564413_at	ENST00000433505	ENSG00000215866	lincRNA	-1	1	lincRNA	long intergenic non-protein coding RNA 1356 [Source:HGNC Symbol;Acc:HGNC:50587]	LINC01356	112820170	112849815	767	LINC01356-202
234180_at	ENST00000579651	ENSG00000264705	lincRNA	1	18	lincRNA	novel transcript	AC090337.1	69212277	69214350	2074	AC090337.1-201
215180_at	ENST00000567484	ENSG00000261478	lincRNA	1	15	lincRNA	novel transcript	AC013391.3	89508961	89510416	1456	AC013391.3-201
227446_s_at	ENST00000556379	ENSG00000215256	antisense	-1	14	antisense	DHRS4 antisense RNA 1 [Source:HGNC Symbol;Acc:HGNC:23175]	DHRS4-AS1	23938731	23954197	2852	DHRS4-AS1-205
229347_at	ENST00000605918	ENSG00000247516	lincRNA	1	5	lincRNA	MIR4458 host gene [Source:HGNC Symbol;Acc:HGNC:49008]	MIR4458HG	8450743	8460087	1057	MIR4458HG-202
236591_at	ENST00000606459	ENSG00000247516	lincRNA	1	5	lincRNA	MIR4458 host gene [Source:HGNC Symbol;Acc:HGNC:49008]	MIR4458HG	8457691	8463095	3239	MIR4458HG-203
1560958_s_at	ENST00000435946	ENSG00000223786	lincRNA	1	6	lincRNA	uncharacterized LOC101928516 [Source:NCBI gene;Acc:101928516]	AL357507.1	74069451	74690727	669	AL357507.1-201
1564148_at	ENST00000606511	ENSG00000271933	antisense	-1	10	antisense	novel transcript, antisense to GHITM	AL603756.1	84138420	84140582	2163	AL603756.1-201
1560089_at	ENST00000418747	ENSG00000234771	antisense	-1	9	antisense	SLC25A25 antisense RNA 1 [Source:HGNC Symbol;Acc:HGNC:27844]	SLC25A25-AS1	128108581	128118693	6391	SLC25A25-AS1-201
241234_at	ENST00000414886	ENSG00000226856	lincRNA	-1	2	lincRNA	testis associated oncogenic lncRNA [Source:HGNC Symbol;Acc:HGNC:53788]	THORLNC	118132128	118186386	778	THORLNC-201
236990_at	ENST00000453008	ENSG00000234028	antisense	1	2	antisense	uncharacterized LOC101928403 [Source:NCBI gene;Acc:101928403]	AC062029.1	88627539	88631819	1614	AC062029.1-201
1562916_at	ENST00000445785	ENSG00000230542	lincRNA	-1	X	lincRNA	long intergenic non-protein coding RNA 102 [Source:HGNC Symbol;Acc:HGNC:30470]	LINC00102	2612988	2615347	1340	LINC00102-201
1562153_a_at	ENST00000504719	ENSG00000249859	lincRNA	1	8	lincRNA	Pvt1 oncogene [Source:HGNC Symbol;Acc:HGNC:9709]	PVT1	127794533	127890975	754	PVT1-201
216240_at	ENST00000521951	ENSG00000249859	lincRNA	1	8	lincRNA	Pvt1 oncogene [Source:HGNC Symbol;Acc:HGNC:9709]	PVT1	127794557	127940454	1535	PVT1-212
1558290_a_at	ENST00000513868	ENSG00000249859	lincRNA	1	8	lincRNA	Pvt1 oncogene [Source:HGNC Symbol;Acc:HGNC:9709]	PVT1	127890628	128101253	1699	PVT1-203
1559725_at	ENST00000450804	ENSG00000227467	lincRNA	1	11	lincRNA	long intergenic non-protein coding RNA 1537 [Source:HGNC Symbol;Acc:HGNC:51301]	LINC01537	72570660	72573229	2450	LINC01537-201
1561576_a_at	ENST00000449835	ENSG00000225570	lincRNA	-1	2	lincRNA	novel protein (FLJ40163)	AC013733.1	181690380	181693415	985	AC013733.1-201
1561575_at	ENST00000449835	ENSG00000225570	lincRNA	-1	2	lincRNA	novel protein (FLJ40163)	AC013733.1	181690380	181693415	985	AC013733.1-201
1559540_at	ENST00000506550	ENSG00000251575	lincRNA	-1	5	lincRNA	C5orf64 antisense RNA 1 [Source:HGNC Symbol;Acc:HGNC:52969]	C5orf64-AS1	61732774	61735668	1265	C5orf64-AS1-201
1569517_at	ENST00000568856	ENSG00000260509	lincRNA	-1	13	lincRNA	novel transcript, antisense to NUPL1	AL590787.1	25300124	25301438	1315	AL590787.1-201
230548_at	ENST00000613438	ENSG00000276075	antisense	-1	16	antisense	uncharacterized LOC100505942 [Source:NCBI gene;Acc:100505942]	AC027682.6	67517862	67528632	557	AC027682.6-201
236412_at	ENST00000431915	ENSG00000234967	lincRNA	1	20	lincRNA	novel transcript	AL357558.2	47950799	47952055	425	AL357558.2-201
235752_at	ENST00000599382	ENSG00000267838	lincRNA	-1	19	lincRNA	novel transcript	AC245884.8	54438665	54439544	880	AC245884.8-201
220660_at	ENST00000374014	ENSG00000204148	lincRNA	-1	9	lincRNA	long intergenic non-protein coding RNA 474 [Source:HGNC Symbol;Acc:HGNC:23367]	LINC00474	115888169	115925207	769	LINC00474-201
1557826_at	ENST00000499291	ENSG00000247157	lincRNA	1	12	lincRNA	long intergenic non-protein coding RNA 1252 [Source:HGNC Symbol;Acc:HGNC:27888]	LINC01252	11548030	11564403	3673	LINC01252-201
222198_at	ENST00000563810	ENSG00000260588	lincRNA	-1	8	lincRNA	novel transcript	AC027702.1	41828165	41829934	1770	AC027702.1-201
206082_at	ENST00000414046	ENSG00000206337	sense_overlapping	1	6	sense_overlapping	HLA complex P5 [Source:HGNC Symbol;Acc:HGNC:21659]	HCP5	31400702	31465809	2658	HCP5-201
243503_at	ENST00000573877	ENSG00000262133	antisense	1	17	antisense	novel transcript, antisense to NXN	AC087392.2	877902	880093	585	AC087392.2-201
1557848_at	ENST00000550185	ENSG00000257762	lincRNA	1	12	lincRNA	long intergenic non-protein coding RNA 2401 [Source:HGNC Symbol;Acc:HGNC:53328]	LINC02401	103547794	103559815	3059	LINC02401-201
229543_at	ENST00000476099	ENSG00000244158	antisense	-1	6	antisense	novel transcript	Z84488.1	116460739	116463692	530	Z84488.1-201
1569779_at	ENST00000430364	ENSG00000230174	lincRNA	1	6	lincRNA	long intergenic non-protein coding RNA 1149 [Source:HGNC Symbol;Acc:HGNC:39757]	LINC01149	31441667	31446973	2141	LINC01149-202
1563898_at	ENST00000500632	ENSG00000247903	antisense	1	12	antisense	novel transcript, antisense to TM7SF3	AC024896.1	26971586	26979582	2549	AC024896.1-201
1569971_at	ENST00000562158	ENSG00000261364	lincRNA	-1	3	lincRNA	novel transcript	AC063923.2	109176438	109177365	928	AC063923.2-201
1556883_a_at	ENST00000435421	ENSG00000227917	lincRNA	-1	9	lincRNA	novel transcript	AL449043.1	100804	102850	612	AL449043.1-201
1556378_a_at	ENST00000435421	ENSG00000227917	lincRNA	-1	9	lincRNA	novel transcript	AL449043.1	100804	102850	612	AL449043.1-201
231677_at	ENST00000632749	ENSG00000282408	antisense	-1	6	antisense	uncharacterized LOC105377924 [Source:NCBI gene;Acc:105377924]	AL109920.1	106451496	106457248	415	AL109920.1-201
1561245_at	ENST00000518739	ENSG00000253894	lincRNA	1	8	lincRNA	uncharacterized LOC102724612 [Source:NCBI gene;Acc:102724612]	AC011124.2	63465849	63475482	3222	AC011124.2-201
244540_at	ENST00000446693	ENSG00000233047	lincRNA	-1	1	lincRNA	long intergenic non-protein coding RNA 1677 [Source:HGNC Symbol;Acc:HGNC:52465]	LINC01677	105927624	105952894	554	LINC01677-203
1564112_at	ENST00000427949	ENSG00000235862	antisense	-1	1	antisense	novel transcript	AL590648.2	212624284	212626771	2225	AL590648.2-201
1570447_at	ENST00000609661	ENSG00000229373	lincRNA	1	13	lincRNA	long intergenic non-protein coding RNA 452 [Source:HGNC Symbol;Acc:HGNC:42800]	LINC00452	113888306	113923512	2896	LINC00452-202
236574_at	ENST00000596746	ENSG00000269834	lincRNA	-1	19	processed_transcript	ZNF528 antisense RNA 1 [Source:HGNC Symbol;Acc:HGNC:51305]	ZNF528-AS1	52395527	52397766	929	ZNF528-AS1-202
1561424_at	ENST00000560813	ENSG00000259251	antisense	1	15	antisense	uncharacterized LOC101928907 [Source:NCBI gene;Acc:101928907]	AC104590.1	62060503	62061274	648	AC104590.1-201
1563297_s_at	ENST00000560813	ENSG00000259251	antisense	1	15	antisense	uncharacterized LOC101928907 [Source:NCBI gene;Acc:101928907]	AC104590.1	62060503	62061274	648	AC104590.1-201
207258_at	ENST00000328264	ENSG00000184029	lincRNA	-1	21	lincRNA	Down syndrome critical region 4 [Source:HGNC Symbol;Acc:HGNC:3045]	DSCR4	38054011	38121360	1098	DSCR4-201
231512_at	ENST00000431512	ENSG00000225473	antisense	1	3	antisense	ATP13A4 antisense RNA 1 [Source:HGNC Symbol;Acc:HGNC:41095]	ATP13A4-AS1	193553213	193555088	394	ATP13A4-AS1-202
1570105_at	ENST00000567259	ENSG00000260416	lincRNA	-1	20	lincRNA	novel transcript	AL096828.2	63127495	63129459	1965	AL096828.2-201
241067_at	ENST00000523242	ENSG00000253959	lincRNA	1	5	lincRNA	long intergenic non-protein coding RNA 1863 [Source:HGNC Symbol;Acc:HGNC:52682]	LINC01863	173642519	173658194	494	LINC01863-201
1557098_s_at	ENST00000433161	ENSG00000225978	lincRNA	1	20	lincRNA	highly accelerated region 1A [Source:HGNC Symbol;Acc:HGNC:33117]	HAR1A	63102205	63104386	1882	HAR1A-201
1561222_at	ENST00000547179	ENSG00000258169	lincRNA	-1	12	lincRNA	long intergenic non-protein coding RNA 485 [Source:HGNC Symbol;Acc:HGNC:27476]	LINC00485	102809280	102824399	3722	LINC00485-201
1557843_at	ENST00000431979	ENSG00000224559	lincRNA	1	2	lincRNA	long intergenic non-protein coding RNA 1087 [Source:HGNC Symbol;Acc:HGNC:49144]	LINC01087	131637025	131649615	3516	LINC01087-201
243171_at	ENST00000469264	ENSG00000229196	antisense	1	7	antisense	novel transcript	AC087071.1	130141731	130142539	427	AC087071.1-201
230562_at	ENST00000607368	ENSG00000271743	lincRNA	-1	8	lincRNA	novel transcript	AF287957.1	6615604	6617198	1595	AF287957.1-201
1555912_at	ENST00000456775	ENSG00000227199	antisense	-1	7	antisense	ST7 antisense RNA 1 [Source:HGNC Symbol;Acc:HGNC:16000]	ST7-AS1	116952446	116954334	1889	ST7-AS1-201
235607_at	ENST00000609552	ENSG00000272677	antisense	1	4	antisense	uncharacterized LOC101928963 [Source:NCBI gene;Acc:101928963]	AC124016.1	82374301	82374912	612	AC124016.1-201
1560692_at	ENST00000456049	ENSG00000224223	sense_overlapping	1	7	sense_overlapping	VSTM2A overlapping transcript 1 [Source:HGNC Symbol;Acc:HGNC:50770]	VSTM2A-OT1	54556970	54571726	3031	VSTM2A-OT1-201
234759_at	ENST00000586928	ENSG00000237491	lincRNA	1	1	lincRNA	novel transcript	AL669831.5	784370	786866	598	AL669831.5-208
1563743_at	ENST00000370624	ENSG00000180869	lincRNA	-1	1	lincRNA	long intergenic non-protein coding RNA 1555 [Source:HGNC Symbol;Acc:HGNC:26647]	LINC01555	84628230	84635020	2884	LINC01555-201
236564_at	ENST00000624927	ENSG00000228794	lincRNA	1	1	processed_transcript	long intergenic non-protein coding RNA 1128 [Source:HGNC Symbol;Acc:HGNC:49377]	LINC01128	825138	849592	677	LINC01128-215
231942_at	ENST00000445118	ENSG00000228794	lincRNA	1	1	processed_transcript	long intergenic non-protein coding RNA 1128 [Source:HGNC Symbol;Acc:HGNC:49377]	LINC01128	827608	859446	6606	LINC01128-205
235497_at	ENST00000445118	ENSG00000228794	lincRNA	1	1	processed_transcript	long intergenic non-protein coding RNA 1128 [Source:HGNC Symbol;Acc:HGNC:49377]	LINC01128	827608	859446	6606	LINC01128-205
1557055_s_at	ENST00000445118	ENSG00000228794	lincRNA	1	1	processed_transcript	long intergenic non-protein coding RNA 1128 [Source:HGNC Symbol;Acc:HGNC:49377]	LINC01128	827608	859446	6606	LINC01128-205
227201_at	ENST00000445118	ENSG00000228794	lincRNA	1	1	processed_transcript	long intergenic non-protein coding RNA 1128 [Source:HGNC Symbol;Acc:HGNC:49377]	LINC01128	827608	859446	6606	LINC01128-205
237011_at	ENST00000441765	ENSG00000228794	lincRNA	1	1	processed_transcript	long intergenic non-protein coding RNA 1128 [Source:HGNC Symbol;Acc:HGNC:49377]	LINC01128	827667	841738	750	LINC01128-204
217520_x_at	ENST00000619611	ENSG00000274253	sense_overlapping	1	15	sense_overlapping	uncharacterized LOC283683 [Source:NCBI gene;Acc:283683]	AC138649.1	22757857	22778741	1449	AC138649.1-201
239691_at	ENST00000623395	ENSG00000226397	lincRNA	-1	12	lincRNA	chromosome 12 open reading frame 77 [Source:HGNC Symbol;Acc:HGNC:27282]	C12orf77	24993424	24997439	1516	C12orf77-203
220399_at	ENST00000473798	ENSG00000225880	lincRNA	-1	1	lincRNA	long intergenic non-protein coding RNA 115 [Source:HGNC Symbol;Acc:HGNC:26211]	LINC00115	826206	827522	1317	LINC00115-201
231467_at	ENST00000610604	ENSG00000275134	misc_RNA	1	14	misc_RNA	0	RF02146	100898958	100899079	122	RF02146.1-201
213448_at	ENST00000455788	ENSG00000236263	antisense	-1	1	antisense	novel transcript	AC234582.2	155211151	155213819	568	AC234582.2-201
236785_at	ENST00000432477	ENSG00000234263	antisense	1	6	antisense	uncharacterized LOC101928461 [Source:NCBI gene;Acc:101928461]	AL024508.1	136629172	136647999	505	AL024508.1-201
1562558_at	ENST00000413356	ENSG00000231175	lincRNA	1	1	lincRNA	long intergenic non-protein coding RNA 1720 [Source:HGNC Symbol;Acc:HGNC:52507]	LINC01720	190624890	190801658	2216	LINC01720-201
237675_at	ENST00000436905	ENSG00000237457	lincRNA	1	1	lincRNA	long intergenic non-protein coding RNA 1351 [Source:HGNC Symbol;Acc:HGNC:50577]	LINC01351	190478551	190480735	472	LINC01351-202
1560957_at	ENST00000427176	ENSG00000234116	lincRNA	-1	1	lincRNA	novel transcript	AL606534.3	243005845	243007468	792	AL606534.3-201
1561210_at	ENST00000510444	ENSG00000249584	lincRNA	-1	5	lincRNA	long intergenic non-protein coding RNA 2225 [Source:HGNC Symbol;Acc:HGNC:53094]	LINC02225	57890327	57899162	4069	LINC02225-201
243680_at	ENST00000556194	ENSG00000259065	antisense	1	14	antisense	uncharacterized LOC100506476 [Source:NCBI gene;Acc:100506476]	AC005520.2	73787360	73803217	573	AC005520.2-201
1569454_a_at	ENST00000542535	ENSG00000249196	antisense	1	12	antisense	TMEM132D antisense RNA 1 [Source:HGNC Symbol;Acc:HGNC:27466]	TMEM132D-AS1	129109693	129113294	442	TMEM132D-AS1-207
237015_at	ENST00000622621	ENSG00000277954	antisense	-1	16	antisense	novel transcript, antisense to WWOX	AC092376.2	79202624	79206739	4116	AC092376.2-201
1560499_at	ENST00000499006	ENSG00000246223	lincRNA	-1	14	lincRNA	long intergenic non-protein coding RNA 1550 [Source:HGNC Symbol;Acc:HGNC:20111]	LINC01550	97925610	97978124	1458	LINC01550-201
1564211_at	ENST00000556462	ENSG00000246223	lincRNA	-1	14	lincRNA	long intergenic non-protein coding RNA 1550 [Source:HGNC Symbol;Acc:HGNC:20111]	LINC01550	97933062	97978056	2098	LINC01550-206
1559097_at	ENST00000502187	ENSG00000246223	lincRNA	-1	14	lincRNA	long intergenic non-protein coding RNA 1550 [Source:HGNC Symbol;Acc:HGNC:20111]	LINC01550	97957930	97978110	2455	LINC01550-202
230444_at	ENST00000606067	ENSG00000272155	antisense	-1	8	antisense	novel transcript, antisense to MTFR1	AC055822.1	65714334	65714778	445	AC055822.1-201
1557682_a_at	ENST00000440404	ENSG00000224286	lincRNA	-1	1	lincRNA	long intergenic non-protein coding RNA 1142 [Source:HGNC Symbol;Acc:HGNC:49456]	LINC01142	170271603	170278932	1457	LINC01142-201
235571_at	ENST00000635687	ENSG00000228526	lincRNA	-1	1	lincRNA	MIR34A host gene [Source:HGNC Symbol;Acc:HGNC:51913]	MIR34AHG	9148011	9182392	4211	MIR34AHG-204
1557757_at	ENST00000635405	ENSG00000228526	lincRNA	-1	1	lincRNA	MIR34A host gene [Source:HGNC Symbol;Acc:HGNC:51913]	MIR34AHG	9179631	9198703	4457	MIR34AHG-203
221624_at	ENST00000495696	ENSG00000187621	lincRNA	1	14	processed_transcript	T cell leukemia/lymphoma 6 [Source:HGNC Symbol;Acc:HGNC:13463]	TCL6	95670442	95677136	789	TCL6-210
221054_s_at	ENST00000352367	ENSG00000187621	lincRNA	1	14	processed_transcript	T cell leukemia/lymphoma 6 [Source:HGNC Symbol;Acc:HGNC:13463]	TCL6	95663256	95679833	3398	TCL6-201
207894_s_at	ENST00000467865	ENSG00000187621	lincRNA	1	14	processed_transcript	T cell leukemia/lymphoma 6 [Source:HGNC Symbol;Acc:HGNC:13463]	TCL6	95663256	95673452	3663	TCL6-206
1569338_at	ENST00000554614	ENSG00000258376	antisense	-1	14	antisense	uncharacterized LOC101928123 [Source:NCBI gene;Acc:101928123]	AC004846.1	73242651	73245979	3050	AC004846.1-201
1569339_s_at	ENST00000554614	ENSG00000258376	antisense	-1	14	antisense	uncharacterized LOC101928123 [Source:NCBI gene;Acc:101928123]	AC004846.1	73242651	73245979	3050	AC004846.1-201
1570230_at	ENST00000451622	ENSG00000231172	antisense	1	2	antisense	uncharacterized LOC101927884 [Source:NCBI gene;Acc:101927884]	AC007099.1	75524068	75542706	1185	AC007099.1-201
238632_at	ENST00000561705	ENSG00000260265	lincRNA	-1	4	lincRNA	long intergenic non-protein coding RNA 2562 [Source:HGNC Symbol;Acc:HGNC:53602]	LINC02562	75081702	75084717	785	LINC02562-201
239858_at	ENST00000620503	ENSG00000273906	sense_intronic	1	Y	sense_intronic	novel transcript, sense intronic to TBL1Y	AC011297.1	6918682	6920791	2110	AC011297.1-201
1570405_at	ENST00000502156	ENSG00000245719	lincRNA	-1	15	lincRNA	uncharacterized LOC101929076 [Source:NCBI gene;Acc:101929076]	AC009292.1	67834310	67838879	1986	AC009292.1-201
242361_at	ENST00000363371	ENSG00000200241	misc_RNA	-1	2	misc_RNA	0	RF00019	86159956	86160066	111	RF00019.125-201
221728_x_at	ENST00000619444	ENSG00000274655	misc_RNA	-1	X	misc_RNA	0	RF02266	73821657	73821724	68	RF02266.1-201
214218_s_at	ENST00000619444	ENSG00000274655	misc_RNA	-1	X	misc_RNA	0	RF02266	73821657	73821724	68	RF02266.1-201
224590_at	ENST00000619444	ENSG00000274655	misc_RNA	-1	X	misc_RNA	0	RF02266	73821657	73821724	68	RF02266.1-201
242419_at	ENST00000426386	ENSG00000235096	antisense	1	1	antisense	novel transcript, antisense to SMYD3	AC118555.1	246025897	246035603	696	AC118555.1-201
1559679_a_at	ENST00000537032	ENSG00000255933	lincRNA	-1	12	lincRNA	novel transcript	AC117500.2	131756966	131758047	666	AC117500.2-201
238069_at	ENST00000418945	ENSG00000228506	antisense	1	6	antisense	thiosulfate sulfurtransferase like domain containing 3 [Source:NCBI gene;Acc:100130890]	AL513550.1	99424922	99431373	1638	AL513550.1-201
1559629_at	ENST00000502221	ENSG00000251536	lincRNA	-1	12	lincRNA	novel transcript	AC055717.1	129852208	129854944	1986	AC055717.1-201
236581_at	ENST00000608190	ENSG00000273384	lincRNA	1	1	lincRNA	novel transcript	AL137796.1	178651706	178652282	577	AL137796.1-201
1563876_at	ENST00000521244	ENSG00000213057	lincRNA	1	1	lincRNA	chromosome 1 open reading frame 220 (putative) [Source:HGNC Symbol;Acc:HGNC:33805]	C1orf220	178542796	178548889	2577	C1orf220-202
231381_at	ENST00000583516	ENSG00000265992	sense_intronic	-1	3	sense_intronic	embryonic stem cell related [Source:HGNC Symbol;Acc:HGNC:39079]	ESRG	54632122	54639857	3140	ESRG-201
222947_at	ENST00000592946	ENSG00000186019	antisense	-1	19	antisense	uncharacterized LOC100379224 [Source:NCBI gene;Acc:100379224]	AC021092.1	44105463	44113145	3199	AC021092.1-201
239919_at	ENST00000528549	ENSG00000255399	antisense	1	12	antisense	TBX5 antisense RNA 1 [Source:HGNC Symbol;Acc:HGNC:27402]	TBX5-AS1	114408754	114412831	3620	TBX5-AS1-201
233947_s_at	ENST00000528549	ENSG00000255399	antisense	1	12	antisense	TBX5 antisense RNA 1 [Source:HGNC Symbol;Acc:HGNC:27402]	TBX5-AS1	114408754	114412831	3620	TBX5-AS1-201
243687_at	ENST00000474477	ENSG00000241135	lincRNA	1	3	lincRNA	long intergenic non-protein coding RNA 881 [Source:HGNC Symbol;Acc:HGNC:48567]	LINC00881	157089881	157100156	571	LINC00881-203
1561402_at	ENST00000471357	ENSG00000243629	lincRNA	-1	3	lincRNA	long intergenic non-protein coding RNA 880 [Source:HGNC Symbol;Acc:HGNC:27948]	LINC00880	157081667	157123004	2018	LINC00880-201
239675_at	ENST00000499809	ENSG00000246100	lincRNA	-1	11	lincRNA	long intergenic non-protein coding RNA 900 [Source:HGNC Symbol;Acc:HGNC:27444]	LINC00900	115754248	115760194	3322	LINC00900-201
239685_at	ENST00000602803	ENSG00000246100	lincRNA	-1	11	lincRNA	long intergenic non-protein coding RNA 900 [Source:HGNC Symbol;Acc:HGNC:27444]	LINC00900	115758276	115758853	578	LINC00900-206
1557702_at	ENST00000439341	ENSG00000223393	antisense	1	1	antisense	uncharacterized LOC101927604 [Source:NCBI gene;Acc:101927604]	AL118511.1	230874846	230879015	794	AL118511.1-201
227837_at	ENST00000420509	ENSG00000227946	lincRNA	1	2	lincRNA	novel transcript	AC007383.2	206084605	206086564	752	AC007383.2-201
1568919_at	ENST00000411575	ENSG00000225564	lincRNA	-1	9	lincRNA	long intergenic non-protein coding RNA 1492 [Source:HGNC Symbol;Acc:HGNC:51149]	LINC01492	103140523	103325034	3738	LINC01492-201
239371_at	ENST00000570869	ENSG00000262652	sense_intronic	1	17	sense_intronic	novel transcript, sense intronic FOXK2	AC124283.3	82578023	82578616	594	AC124283.3-201
239305_at	ENST00000570869	ENSG00000262652	sense_intronic	1	17	sense_intronic	novel transcript, sense intronic FOXK2	AC124283.3	82578023	82578616	594	AC124283.3-201
1562670_at	ENST00000554653	ENSG00000258742	lincRNA	1	14	lincRNA	uncharacterized LOC105370629 [Source:NCBI gene;Acc:105370629]	AL117192.1	92886352	92893026	446	AL117192.1-201
1562671_s_at	ENST00000554653	ENSG00000258742	lincRNA	1	14	lincRNA	uncharacterized LOC105370629 [Source:NCBI gene;Acc:105370629]	AL117192.1	92886352	92893026	446	AL117192.1-201
1561331_at	ENST00000429725	ENSG00000230426	lincRNA	1	1	lincRNA	endogenous retrovirus group MER61 member 1 [Source:HGNC Symbol;Acc:HGNC:27919]	ERVMER61-1	187641226	187643860	2393	ERVMER61-1-201
215876_at	ENST00000435915	ENSG00000226334	antisense	1	9	antisense	novel transcript	AL359182.1	104927553	104928892	469	AL359182.1-201
1556586_x_at	ENST00000611079	ENSG00000277283	antisense	1	12	antisense	novel transcript, antisense to RAB35	AC004812.2	120116907	120119000	2094	AC004812.2-201
1556584_at	ENST00000611079	ENSG00000277283	antisense	1	12	antisense	novel transcript, antisense to RAB35	AC004812.2	120116907	120119000	2094	AC004812.2-201
1569305_a_at	ENST00000567374	ENSG00000261316	lincRNA	1	19	lincRNA	long intergenic non-protein coding RNA 1834 [Source:HGNC Symbol;Acc:HGNC:52648]	LINC01834	30907199	30909155	385	LINC01834-201
232320_at	ENST00000415647	ENSG00000232586	antisense	-1	1	antisense	KIAA1614 antisense RNA 1 [Source:HGNC Symbol;Acc:HGNC:50644]	KIAA1614-AS1	180949699	180954887	1440	KIAA1614-AS1-201
1561679_at	ENST00000561926	ENSG00000259776	lincRNA	-1	1	lincRNA	novel transcript	AC093426.1	239247808	239250818	3011	AC093426.1-201
1563316_at	ENST00000453121	ENSG00000228853	sense_intronic	-1	1	sense_intronic	NEGR1 intronic transcript 1 [Source:HGNC Symbol;Acc:HGNC:41432]	NEGR1-IT1	71794232	71837012	534	NEGR1-IT1-201
244589_at	ENST00000424701	ENSG00000229775	lincRNA	1	10	lincRNA	uncharacterized LOC105378470 [Source:NCBI gene;Acc:105378470]	AL353148.1	106140291	106158145	551	AL353148.1-202
1561069_at	ENST00000452286	ENSG00000229775	lincRNA	1	10	lincRNA	uncharacterized LOC105378470 [Source:NCBI gene;Acc:105378470]	AL353148.1	106163348	106188620	665	AL353148.1-203
208136_s_at	ENST00000572691	ENSG00000263072	antisense	-1	16	antisense	ZNF213 antisense RNA 1 (head to head) [Source:HGNC Symbol;Acc:HGNC:50505]	ZNF213-AS1	3110460	3134869	3232	ZNF213-AS1-204
222170_at	ENST00000571963	ENSG00000263072	antisense	-1	16	antisense	ZNF213 antisense RNA 1 (head to head) [Source:HGNC Symbol;Acc:HGNC:50505]	ZNF213-AS1	3128672	3134882	1592	ZNF213-AS1-203
1569579_at	ENST00000610448	ENSG00000276272	lincRNA	-1	12	lincRNA	novel transcript	AC024884.2	56411944	56413190	1247	AC024884.2-201
1569580_a_at	ENST00000610448	ENSG00000276272	lincRNA	-1	12	lincRNA	novel transcript	AC024884.2	56411944	56413190	1247	AC024884.2-201
1569842_at	ENST00000547602	ENSG00000257955	lincRNA	-1	12	lincRNA	novel transcript	AC004801.3	48019771	48025382	962	AC004801.3-201
240615_at	ENST00000600742	ENSG00000268006	antisense	-1	19	antisense	PTOV1 antisense RNA 1 [Source:HGNC Symbol;Acc:HGNC:44174]	PTOV1-AS1	49839227	49851057	3181	PTOV1-AS1-202
241853_at	ENST00000421185	ENSG00000224616	lincRNA	-1	1	lincRNA	RTCA antisense RNA 1 [Source:HGNC Symbol;Acc:HGNC:50573]	RTCA-AS1	100264009	100266120	423	RTCA-AS1-201
234208_at	ENST00000518054	ENSG00000253519	antisense	1	5	antisense	novel transcript	AC106801.1	157565964	157569098	1845	AC106801.1-201
1569724_at	ENST00000563059	ENSG00000260949	sense_overlapping	1	8	sense_overlapping	novel transcript, overlapping to EIF4EBP1	AP006545.1	38062881	38063791	911	AP006545.1-201
1557783_at	ENST00000591263	ENSG00000267278	antisense	1	17	antisense	MAP3K14 antisense RNA 1 [Source:HGNC Symbol;Acc:HGNC:44359]	MAP3K14-AS1	45247925	45267490	454	MAP3K14-AS1-209
240212_at	ENST00000500914	ENSG00000245213	antisense	-1	4	antisense	uncharacterized LOC101930370 [Source:NCBI gene;Acc:101930370]	AC105285.1	173131928	173169652	2036	AC105285.1-201
1557878_at	ENST00000500914	ENSG00000245213	antisense	-1	4	antisense	uncharacterized LOC101930370 [Source:NCBI gene;Acc:101930370]	AC105285.1	173131928	173169652	2036	AC105285.1-201
1562053_at	ENST00000499322	ENSG00000245213	antisense	-1	4	antisense	uncharacterized LOC101930370 [Source:NCBI gene;Acc:101930370]	AC105285.1	173144236	173169155	1866	AC105285.1-202
1559593_a_at	ENST00000593779	ENSG00000269578	sense_intronic	-1	19	sense_intronic	novel transcript, sense intronic MED26	AC008764.7	16586905	16587985	1081	AC008764.7-201
243104_at	ENST00000590579	ENSG00000267421	lincRNA	-1	19	lincRNA	uncharacterized LOC101928982 [Source:NCBI gene;Acc:101928982]	AC005498.2	56536156	56538418	326	AC005498.2-201
237357_at	ENST00000441184	ENSG00000225174	lincRNA	1	6	lincRNA	OSTM1 antisense RNA 1 [Source:HGNC Symbol;Acc:HGNC:43666]	OSTM1-AS1	108123633	108159392	3334	OSTM1-AS1-202
238387_s_at	ENST00000618204	ENSG00000276210	lincRNA	1	14	lincRNA	long intergenic non-protein coding RNA 226 [Source:HGNC Symbol;Acc:HGNC:20168]	LINC00226	106287674	106288828	1052	LINC00226-202
1565585_at	ENST00000587620	ENSG00000267549	antisense	1	19	antisense	novel transcript, antisense to ZSCAN5A	AC006116.8	56315254	56316803	1550	AC006116.8-202
1553607_at	ENST00000431661	ENSG00000215533	sense_overlapping	1	21	sense_overlapping	long intergenic non-protein coding RNA 189 [Source:HGNC Symbol;Acc:HGNC:18461]	LINC00189	29194037	29284207	308	LINC00189-202
234315_at	ENST00000504298	ENSG00000248476	sense_intronic	1	21	sense_intronic	BACH1 intronic transcript 1 [Source:HGNC Symbol;Acc:HGNC:40006]	BACH1-IT1	29351634	29361894	821	BACH1-IT1-201
1561723_at	ENST00000469196	ENSG00000241544	lincRNA	1	3	lincRNA	long intergenic non-protein coding RNA 2029 [Source:HGNC Symbol;Acc:HGNC:52863]	LINC02029	157081841	157088547	1497	LINC02029-201
1556344_at	ENST00000433071	ENSG00000237594	lincRNA	1	21	lincRNA	uncharacterized LOC150051 [Source:NCBI gene;Acc:150051]	AP000251.1	31559245	31560487	822	AP000251.1-201
230132_at	ENST00000588495	ENSG00000267107	lincRNA	-1	19	lincRNA	prostate cancer associated transcript 19 [Source:HGNC Symbol;Acc:HGNC:49593]	PCAT19	41454169	41500644	3472	PCAT19-201
1557373_at	ENST00000426428	ENSG00000236963	lincRNA	-1	1	lincRNA	long intergenic non-protein coding RNA 1141 [Source:HGNC Symbol;Acc:HGNC:49455]	LINC01141	20360579	20428782	2993	LINC01141-203
238188_at	ENST00000496552	ENSG00000203684	lincRNA	-1	1	lincRNA	IBA57 divergent transcript [Source:HGNC Symbol;Acc:HGNC:32062]	IBA57-DT	228164094	228164848	594	IBA57-DT-202
240255_at	ENST00000623723	ENSG00000279064	lincRNA	-1	21	lincRNA	novel transcript	FP236315.1	5707004	5709456	457	FP236315.1-201
1569834_at	ENST00000606916	ENSG00000272329	lincRNA	1	13	lincRNA	novel transcript	AL353581.1	96948018	96949584	1224	AL353581.1-201
240574_at	ENST00000499499	ENSG00000247400	lincRNA	-1	13	lincRNA	DNAJC3 divergent transcript [Source:HGNC Symbol;Acc:HGNC:39808]	DNAJC3-DT	95672835	95676925	2908	DNAJC3-DT-201
1561339_at	ENST00000563553	ENSG00000260930	lincRNA	-1	18	lincRNA	long intergenic non-protein coding RNA 1416 [Source:HGNC Symbol;Acc:HGNC:51645]	LINC01416	55881688	55920199	2310	LINC01416-201
1562631_at	ENST00000585870	ENSG00000224743	antisense	-1	13	antisense	TEX26 antisense RNA 1 [Source:HGNC Symbol;Acc:HGNC:42784]	TEX26-AS1	30882841	30932606	2053	TEX26-AS1-205
1560842_a_at	ENST00000585870	ENSG00000224743	antisense	-1	13	antisense	TEX26 antisense RNA 1 [Source:HGNC Symbol;Acc:HGNC:42784]	TEX26-AS1	30882841	30932606	2053	TEX26-AS1-205
1560988_a_at	ENST00000569603	ENSG00000260131	antisense	1	13	antisense	long intergenic non-protein coding RNA 556 [Source:HGNC Symbol;Acc:HGNC:43700]	LINC00556	20181531	20181942	412	LINC00556-201
238442_at	ENST00000612013	ENSG00000276728	lincRNA	-1	17	lincRNA	novel transcript	AC142472.1	45146730	45148470	1741	AC142472.1-201
214188_at	ENST00000589950	ENSG00000224505	antisense	-1	17	antisense	novel transcript, antisense to HEXIM1 and HEXIM2	AC138150.1	45150400	45161510	570	AC138150.1-201
223390_at	ENST00000371417	ENSG00000203993	antisense	-1	9	antisense	ARRDC1 antisense RNA 1 [Source:HGNC Symbol;Acc:HGNC:23395]	ARRDC1-AS1	137615332	137618813	1409	ARRDC1-AS1-201
1556422_at	ENST00000596587	ENSG00000269696	antisense	-1	19	antisense	novel transcript, antisense to ZFP28	AC005498.3	56545566	56567411	2045	AC005498.3-201
1565839_a_at	ENST00000546714	ENSG00000258136	antisense	1	12	antisense	uncharacterized LOC101929162 [Source:NCBI gene;Acc:101929162]	AC007622.2	107736589	107759968	1680	AC007622.2-202
236282_at	ENST00000433446	ENSG00000224046	antisense	-1	7	antisense	uncharacterized LOC101927420 [Source:NCBI gene;Acc:101927420]	AC005076.1	87151423	87152282	769	AC005076.1-201
1561373_at	ENST00000626335	ENSG00000281692	antisense	-1	6	antisense	PACRG antisense RNA 1 [Source:HGNC Symbol;Acc:HGNC:27772]	PACRG-AS1	163309985	163324530	2192	PACRG-AS1-201
1557214_at	ENST00000515840	ENSG00000250968	lincRNA	-1	4	lincRNA	long intergenic non-protein coding RNA 2382 [Source:HGNC Symbol;Acc:HGNC:53305]	LINC02382	170742469	170743718	614	LINC02382-201
241394_at	ENST00000590023	ENSG00000267123	lincRNA	-1	17	lincRNA	long intergenic non-protein coding RNA 2081 [Source:HGNC Symbol;Acc:HGNC:52930]	LINC02081	78617377	78632011	862	LINC02081-202
237699_at	ENST00000412722	ENSG00000236463	lincRNA	-1	13	lincRNA	long intergenic non-protein coding RNA 427 [Source:HGNC Symbol;Acc:HGNC:42762]	LINC00427	30316360	30319903	430	LINC00427-201
235466_s_at	ENST00000450784	ENSG00000228106	lincRNA	1	1	lincRNA	dispatched RND transporter family member 1 [Source:NCBI gene;Acc:84976]	AL392172.1	222815022	222837384	543	AL392172.1-201
1559817_at	ENST00000611243	ENSG00000257261	lincRNA	1	12	lincRNA	novel transcript	AC008014.1	46387747	46876159	1569	AC008014.1-203
232049_at	ENST00000565823	ENSG00000260686	sense_overlapping	1	5	sense_overlapping	novel transcript, overlapping SNX2	AC008669.1	122832356	122834533	2178	AC008669.1-201
1561223_at	ENST00000561598	ENSG00000260759	lincRNA	-1	18	lincRNA	novel transcript	AP001120.1	11666456	11670165	3710	AP001120.1-201
1561683_at	ENST00000563417	ENSG00000260505	lincRNA	1	1	lincRNA	novel transcript	AC096644.4	220401122	220404033	2912	AC096644.4-201
231330_at	ENST00000422430	ENSG00000236036	lincRNA	1	13	lincRNA	long intergenic non-protein coding RNA 445 [Source:HGNC Symbol;Acc:HGNC:42782]	LINC00445	35697524	35699001	376	LINC00445-201
1563827_at	ENST00000624497	ENSG00000275465	lincRNA	-1	9	lincRNA	uncharacterized LOC158434 [Source:NCBI gene;Acc:158434]	AL449403.2	96106661	96116411	2662	AL449403.2-201
231063_at	ENST00000508955	ENSG00000249955	antisense	1	4	antisense	novel transcript	AC084866.1	169981747	169993806	554	AC084866.1-201
244843_x_at	ENST00000428035	ENSG00000234283	lincRNA	-1	1	lincRNA	long intergenic non-protein coding RNA 1731 [Source:HGNC Symbol;Acc:HGNC:52519]	LINC01731	148271884	148280749	420	LINC01731-201
220701_at	ENST00000623548	ENSG00000279636	lincRNA	1	14	lincRNA	long intergenic non-protein coding RNA 216 [Source:NCBI gene;Acc:55451]	LINC00216	58288033	58289158	1126	LINC00216-201
1557896_at	ENST00000452996	ENSG00000224481	lincRNA	1	1	lincRNA	novel transcript	AC245100.1	148328999	148344636	1331	AC245100.1-202
1562674_at	ENST00000427169	ENSG00000238107	lincRNA	1	1	lincRNA	novel transcript	AC245100.6	148295180	148297556	1918	AC245100.6-201
1556456_at	ENST00000622328	ENSG00000274020	lincRNA	-1	1	processed_transcript	long intergenic non-protein coding RNA 1138 [Source:HGNC Symbol;Acc:HGNC:49454]	LINC01138	148362995	148459813	2212	LINC01138-206
1556457_s_at	ENST00000622328	ENSG00000274020	lincRNA	-1	1	processed_transcript	long intergenic non-protein coding RNA 1138 [Source:HGNC Symbol;Acc:HGNC:49454]	LINC01138	148362995	148459813	2212	LINC01138-206
1556033_at	ENST00000639159	ENSG00000274020	lincRNA	-1	1	processed_transcript	long intergenic non-protein coding RNA 1138 [Source:HGNC Symbol;Acc:HGNC:49454]	LINC01138	148432956	148498747	1521	LINC01138-208
1555852_at	ENST00000453426	ENSG00000204261	lincRNA	1	6	lincRNA	PSMB8 antisense RNA 1 (head to head) [Source:HGNC Symbol;Acc:HGNC:39758]	PSMB8-AS1	32844086	32846495	1267	PSMB8-AS1-205
230171_at	ENST00000501133	ENSG00000246560	antisense	1	4	antisense	uncharacterized LOC105377348 [Source:NCBI gene;Acc:105377348]	AC018797.2	102828055	102844075	883	AC018797.2-201
230334_at	ENST00000504670	ENSG00000248932	antisense	1	3	antisense	uncharacterized LOC100507291 [Source:NCBI gene;Acc:100507291]	AC097103.2	139389815	139444363	602	AC097103.2-201
225724_at	ENST00000554360	ENSG00000257621	antisense	-1	14	antisense	PSMA3 antisense RNA 1 [Source:HGNC Symbol;Acc:HGNC:26445]	PSMA3-AS1	58265365	58298129	2475	PSMA3-AS1-204
239432_at	ENST00000555707	ENSG00000257621	antisense	-1	14	antisense	PSMA3 antisense RNA 1 [Source:HGNC Symbol;Acc:HGNC:26445]	PSMA3-AS1	58272401	58298129	1983	PSMA3-AS1-209
1570116_at	ENST00000447571	ENSG00000230773	lincRNA	-1	2	lincRNA	novel transcript	AC092650.1	47941696	48240983	1808	AC092650.1-201
1570600_at	ENST00000566954	ENSG00000260996	sense_overlapping	-1	9	sense_overlapping	novel transcript, overlapping NRARP	BX255925.1	137293868	137295721	1854	BX255925.1-201
241183_at	ENST00000485384	ENSG00000242029	lincRNA	1	3	lincRNA	novel transcript	AC078980.1	109648107	109810861	262	AC078980.1-201
229205_at	ENST00000588845	ENSG00000266916	antisense	-1	19	antisense	ZNF793 antisense RNA 1 (head to head) [Source:HGNC Symbol;Acc:HGNC:51303]	ZNF793-AS1	37497159	37506624	545	ZNF793-AS1-204
239793_at	ENST00000602827	ENSG00000270108	sense_intronic	1	14	sense_intronic	novel transcript, sense intronic to KLC1	AL049840.5	103687576	103688127	552	AL049840.5-201
1564359_a_at	ENST00000577537	ENSG00000233098	antisense	1	17	antisense	CCDC144NL antisense RNA 1 [Source:HGNC Symbol;Acc:HGNC:51340]	CCDC144NL-AS1	20868433	20905230	3727	CCDC144NL-AS1-207
1564360_a_at	ENST00000577537	ENSG00000233098	antisense	1	17	antisense	CCDC144NL antisense RNA 1 [Source:HGNC Symbol;Acc:HGNC:51340]	CCDC144NL-AS1	20868433	20905230	3727	CCDC144NL-AS1-207
1560099_at	ENST00000577537	ENSG00000233098	antisense	1	17	antisense	CCDC144NL antisense RNA 1 [Source:HGNC Symbol;Acc:HGNC:51340]	CCDC144NL-AS1	20868433	20905230	3727	CCDC144NL-AS1-207
229669_at	ENST00000443508	ENSG00000233098	antisense	1	17	antisense	CCDC144NL antisense RNA 1 [Source:HGNC Symbol;Acc:HGNC:51340]	CCDC144NL-AS1	20921045	20930046	1216	CCDC144NL-AS1-206
1562754_at	ENST00000582583	ENSG00000233098	antisense	1	17	antisense	CCDC144NL antisense RNA 1 [Source:HGNC Symbol;Acc:HGNC:51340]	CCDC144NL-AS1	20938538	20982357	1670	CCDC144NL-AS1-216
233217_at	ENST00000586356	ENSG00000267174	3prime_overlapping_ncRNA	-1	19	3prime_overlapping_ncRNA	novel transcript	AC011472.2	11300777	11324441	655	AC011472.2-201
1562885_at	ENST00000555299	ENSG00000258499	lincRNA	-1	14	lincRNA	long intergenic non-protein coding RNA 2287 [Source:HGNC Symbol;Acc:HGNC:53204]	LINC02287	92905697	92907482	1384	LINC02287-201
228753_at	ENST00000457510	ENSG00000241764	antisense	-1	7	antisense	uncharacterized LOC101927974 [Source:NCBI gene;Acc:101927974]	AC002467.1	107742817	107744128	657	AC002467.1-201
1557484_at	ENST00000449298	ENSG00000235749	antisense	1	1	antisense	novel transcript, antisense to OR13G1, OR6F1 and OR14A2	AL390860.1	247639749	247747062	1541	AL390860.1-201
244212_at	ENST00000607332	ENSG00000272017	antisense	1	6	antisense	novel transcript, antisense to CCNC	AL137784.2	99568097	99569096	1000	AL137784.2-201
234997_x_at	ENST00000566446	ENSG00000259865	lincRNA	-1	1	lincRNA	novel transcript	AL390728.6	247187281	247188526	1246	AL390728.6-201
235014_at	ENST00000591501	ENSG00000267100	lincRNA	-1	19	lincRNA	ILF3 divergent tranacript [Source:HGNC Symbol;Acc:HGNC:27115]	ILF3-DT	10651862	10653844	1983	ILF3-DT-201
1557060_at	ENST00000442621	ENSG00000236719	lincRNA	1	1	lincRNA	ovarian adenocarcinoma amplified long non-coding RNA [Source:HGNC Symbol;Acc:HGNC:49422]	OVAAL	180558976	180566518	1489	OVAAL-201
230978_at	ENST00000518035	ENSG00000253138	lincRNA	1	8	lincRNA	long intergenic non-protein coding RNA 967 [Source:HGNC Symbol;Acc:HGNC:48725]	LINC00967	66192111	66197315	1502	LINC00967-203
1557341_x_at	ENST00000415330	ENSG00000231789	antisense	-1	1	antisense	PIK3CD antisense RNA 2 [Source:HGNC Symbol;Acc:HGNC:51334]	PIK3CD-AS2	9672426	9687555	939	PIK3CD-AS2-201
236986_at	ENST00000448058	ENSG00000229228	antisense	-1	1	antisense	long intergenic non-protein coding RNA 582 [Source:HGNC Symbol;Acc:HGNC:43842]	LINC00582	231591292	231612090	597	LINC00582-201
239602_at	ENST00000603064	ENSG00000255568	antisense	1	21	antisense	BRWD1 antisense RNA 2 [Source:HGNC Symbol;Acc:HGNC:16423]	BRWD1-AS2	39313935	39314962	1028	BRWD1-AS2-201
215335_at	ENST00000600671	ENSG00000267934	antisense	1	19	antisense	novel transcript, antisense to ZNF91	AC010300.1	23323968	23329101	5134	AC010300.1-201
1561488_at	ENST00000569685	ENSG00000260188	antisense	1	6	antisense	novel transcript, antisense to SLC22A16	AC002464.1	110477907	110479436	1530	AC002464.1-201
1561678_at	ENST00000456265	ENSG00000233048	lincRNA	-1	20	lincRNA	long intergenic non-protein coding RNA 1722 [Source:HGNC Symbol;Acc:HGNC:52510]	LINC01722	12865202	12952519	3033	LINC01722-201
231333_at	ENST00000432244	ENSG00000234265	lincRNA	1	20	lincRNA	long intergenic non-protein coding RNA 1723 [Source:HGNC Symbol;Acc:HGNC:52511]	LINC01723	12950338	12951627	601	LINC01723-201
1569099_at	ENST00000523123	ENSG00000253490	lincRNA	1	8	lincRNA	long intergenic non-protein coding RNA 2099 [Source:HGNC Symbol;Acc:HGNC:52953]	LINC02099	29748325	29798490	2315	LINC02099-203
1569100_a_at	ENST00000523123	ENSG00000253490	lincRNA	1	8	lincRNA	long intergenic non-protein coding RNA 2099 [Source:HGNC Symbol;Acc:HGNC:52953]	LINC02099	29748325	29798490	2315	LINC02099-203
232718_at	ENST00000506121	ENSG00000251191	lincRNA	-1	8	lincRNA	long intergenic non-protein coding RNA 589 [Source:HGNC Symbol;Acc:HGNC:32299]	LINC00589	29721254	29748109	1404	LINC00589-201
1562893_at	ENST00000500180	ENSG00000244791	lincRNA	1	8	lincRNA	uncharacterized LOC101927657 [Source:NCBI gene;Acc:101927657]	AC087667.1	126325495	126329535	1422	AC087667.1-201
232832_at	ENST00000598170	ENSG00000268460	lincRNA	1	19	processed_transcript	uncharacterized LOC93429 [Source:NCBI gene;Acc:93429]	AC006262.1	46210242	46214837	1634	AC006262.1-203
236279_at	ENST00000615487	ENSG00000275234	antisense	1	19	antisense	novel transcript, antisense to DENND1C	AC010503.4	6469465	6470152	688	AC010503.4-201
211364_at	ENST00000468603	ENSG00000240498	antisense	1	9	antisense	CDKN2B antisense RNA 1 [Source:HGNC Symbol;Acc:HGNC:34341]	CDKN2B-AS1	21994778	22032956	631	CDKN2B-AS1-205
1559884_at	ENST00000585267	ENSG00000240498	antisense	1	9	antisense	CDKN2B antisense RNA 1 [Source:HGNC Symbol;Acc:HGNC:34341]	CDKN2B-AS1	21994791	22120544	1337	CDKN2B-AS1-217
1561090_at	ENST00000588074	ENSG00000266952	lincRNA	-1	18	lincRNA	long intergenic non-protein coding RNA 1538 [Source:HGNC Symbol;Acc:HGNC:51306]	LINC01538	64213082	64260055	2408	LINC01538-201
239792_at	ENST00000499217	ENSG00000247240	antisense	1	15	antisense	UBL7 antisense RNA 1 (head to head) [Source:HGNC Symbol;Acc:HGNC:48614]	UBL7-AS1	74461265	74481302	1333	UBL7-AS1-201
238511_at	ENST00000499217	ENSG00000247240	antisense	1	15	antisense	UBL7 antisense RNA 1 (head to head) [Source:HGNC Symbol;Acc:HGNC:48614]	UBL7-AS1	74461265	74481302	1333	UBL7-AS1-201
1559264_at	ENST00000499227	ENSG00000246366	antisense	1	8	antisense	LACTB2 antisense RNA 1 [Source:HGNC Symbol;Acc:HGNC:27841]	LACTB2-AS1	70608577	70663279	3716	LACTB2-AS1-201
1560959_a_at	ENST00000568306	ENSG00000260771	lincRNA	1	6	lincRNA	novel transcript	AL138918.1	168374697	168375355	659	AL138918.1-201
1560030_at	ENST00000560650	ENSG00000259462	antisense	1	15	antisense	CPEB1 antisense RNA 1 [Source:HGNC Symbol;Acc:HGNC:27523]	CPEB1-AS1	82647770	82692820	2138	CPEB1-AS1-201
1557463_at	ENST00000618020	ENSG00000259462	antisense	1	15	antisense	CPEB1 antisense RNA 1 [Source:HGNC Symbol;Acc:HGNC:27523]	CPEB1-AS1	82650029	82653022	2994	CPEB1-AS1-202
1561550_at	ENST00000453459	ENSG00000223646	lincRNA	1	7	lincRNA	uncharacterized LOC101928012 [Source:NCBI gene;Acc:101928012]	AC002463.1	112622378	112708080	1188	AC002463.1-201
237771_s_at	ENST00000624226	ENSG00000279321	lincRNA	1	21	lincRNA	novel transcript	AC018692.1	9913117	9914713	697	AC018692.1-201
237275_at	ENST00000423442	ENSG00000234787	lincRNA	-1	13	lincRNA	long intergenic non-protein coding RNA 458 [Source:HGNC Symbol;Acc:HGNC:42807]	LINC00458	54115783	54132866	1060	LINC00458-201
1569023_a_at	ENST00000427299	ENSG00000234787	lincRNA	-1	13	lincRNA	long intergenic non-protein coding RNA 458 [Source:HGNC Symbol;Acc:HGNC:42807]	LINC00458	54124324	54132862	1030	LINC00458-202
1569287_at	ENST00000451744	ENSG00000234787	lincRNA	-1	13	lincRNA	long intergenic non-protein coding RNA 458 [Source:HGNC Symbol;Acc:HGNC:42807]	LINC00458	54126862	54132866	1020	LINC00458-203
217342_x_at	ENST00000611331	ENSG00000233828	lincRNA	-1	5	lincRNA	long intergenic non-protein coding RNA 1949 [Source:HGNC Symbol;Acc:HGNC:25650]	LINC01949	87205408	87240145	1618	LINC01949-202
220828_s_at	ENST00000445770	ENSG00000233828	lincRNA	-1	5	lincRNA	long intergenic non-protein coding RNA 1949 [Source:HGNC Symbol;Acc:HGNC:25650]	LINC01949	87216606	87239790	2721	LINC01949-201
215187_at	ENST00000445770	ENSG00000233828	lincRNA	-1	5	lincRNA	long intergenic non-protein coding RNA 1949 [Source:HGNC Symbol;Acc:HGNC:25650]	LINC01949	87216606	87239790	2721	LINC01949-201
1557301_a_at	ENST00000578802	ENSG00000264968	lincRNA	1	17	lincRNA	leucine rich repeat containing 3C [Source:NCBI gene;Acc:100505591]	AC090844.2	39927742	39929470	436	AC090844.2-201
232953_at	ENST00000279067	ENSG00000149656	lincRNA	1	20	lincRNA	long intergenic non-protein coding RNA 266-1 [Source:HGNC Symbol;Acc:HGNC:16202]	LINC00266-1	64290385	64303559	928	LINC00266-1-201
231598_x_at	ENST00000623664	ENSG00000278996	lincRNA	1	21	lincRNA	novel transcript	FP671120.1	8197620	8227646	2498	FP671120.1-201
1556099_at	ENST00000512487	ENSG00000248197	lincRNA	-1	4	lincRNA	long intergenic non-protein coding RNA 290 [Source:HGNC Symbol;Acc:HGNC:38515]	LINC00290	181064089	181159149	593	LINC00290-201
1562857_at	ENST00000565238	ENSG00000260832	antisense	-1	16	antisense	uncharacterized LOC101928417 [Source:NCBI gene;Acc:101928417]	AC125793.1	82953230	82990298	1493	AC125793.1-201
236480_at	ENST00000500447	ENSG00000247095	lincRNA	-1	11	lincRNA	MIR210 host gene [Source:HGNC Symbol;Acc:HGNC:39524]	MIR210HG	565660	568420	1965	MIR210HG-201
230710_at	ENST00000500447	ENSG00000247095	lincRNA	-1	11	lincRNA	MIR210 host gene [Source:HGNC Symbol;Acc:HGNC:39524]	MIR210HG	565660	568420	1965	MIR210HG-201
230388_s_at	ENST00000398275	ENSG00000214401	antisense	1	17	antisense	KANSL1 antisense RNA 1 [Source:HGNC Symbol;Acc:HGNC:43740]	KANSL1-AS1	46193576	46196721	517	KANSL1-AS1-201
244273_at	ENST00000591211	ENSG00000267150	antisense	1	18	antisense	novel transcript, antisense ZNF519	AC006557.1	14089935	14091019	1085	AC006557.1-201
244366_at	ENST00000633976	ENSG00000282365	lincRNA	-1	CHR_HSCHR17_1_CTG1	lincRNA	long intergenic non-protein coding RNA 2091 [Source:HGNC Symbol;Acc:HGNC:52942]	LINC02091	182756	190502	1183	LINC02091-202
242353_at	ENST00000608694	ENSG00000273329	lincRNA	-1	7	lincRNA	novel transcript	AC078846.1	129604548	129611630	7083	AC078846.1-201
235967_at	ENST00000608694	ENSG00000273329	lincRNA	-1	7	lincRNA	novel transcript	AC078846.1	129604548	129611630	7083	AC078846.1-201
1569078_at	ENST00000575034	ENSG00000263069	antisense	-1	17	antisense	uncharacterized LOC100294362 [Source:NCBI gene;Acc:100294362]	AC124319.2	80351828	80415118	3651	AC124319.2-201
237581_at	ENST00000623980	ENSG00000279110	antisense	-1	22	antisense	novel transcript	AL022323.4	25052122	25065241	13120	AL022323.4-201
211050_x_at	ENST00000633587	ENSG00000282518	lincRNA	-1	CHR_HSCHR17_1_CTG1	lincRNA	uncharacterized LOC101929823 [Source:NCBI gene;Acc:101929823]	AC240565.4	97494	118578	1083	AC240565.4-201
1563397_at	ENST00000424119	ENSG00000238201	lincRNA	-1	2	lincRNA	novel transcript	AC114752.2	64338067	64341647	404	AC114752.2-201
1555224_at	ENST00000412781	ENSG00000227480	antisense	1	2	antisense	CCDC148 antisense RNA 1 [Source:HGNC Symbol;Acc:HGNC:44134]	CCDC148-AS1	158166650	158236169	795	CCDC148-AS1-201
239925_at	ENST00000592934	ENSG00000267073	lincRNA	1	19	lincRNA	novel transcript	AC005256.1	1748160	1748745	415	AC005256.1-202
1561487_at	ENST00000567616	ENSG00000259814	lincRNA	-1	15	lincRNA	novel transcript	AC102941.1	29609676	29611212	1537	AC102941.1-201
1557406_s_at	ENST00000536835	ENSG00000256802	antisense	1	15	antisense	uncharacterized LOC100130111 [Source:NCBI gene;Acc:100130111]	AC022613.1	29674990	29679168	2530	AC022613.1-201
1557405_at	ENST00000536835	ENSG00000256802	antisense	1	15	antisense	uncharacterized LOC100130111 [Source:NCBI gene;Acc:100130111]	AC022613.1	29674990	29679168	2530	AC022613.1-201
1556718_s_at	ENST00000413053	ENSG00000229719	lincRNA	-1	11	lincRNA	MIR194-2 host gene [Source:HGNC Symbol;Acc:HGNC:51946]	MIR194-2HG	64889560	64893449	3647	MIR194-2HG-201
1556717_at	ENST00000413053	ENSG00000229719	lincRNA	-1	11	lincRNA	MIR194-2 host gene [Source:HGNC Symbol;Acc:HGNC:51946]	MIR194-2HG	64889560	64893449	3647	MIR194-2HG-201
226693_at	ENST00000429897	ENSG00000242086	lincRNA	1	3	lincRNA	MUC20 overlapping transcript [Source:HGNC Symbol;Acc:HGNC:53807]	MUC20-OT1	195658065	195688862	2131	MUC20-OT1-207
228440_at	ENST00000508664	ENSG00000251603	antisense	1	4	antisense	novel transcript	AC092611.2	151667224	151670502	304	AC092611.2-201
215801_at	ENST00000645684	ENSG00000277128	lincRNA	-1	14	lincRNA	novel transcript	AL589743.4	19152500	19175530	3111	AL589743.4-203
241429_at	ENST00000443374	ENSG00000226200	antisense	1	10	antisense	SGMS1 antisense RNA 1 [Source:HGNC Symbol;Acc:HGNC:49683]	SGMS1-AS1	50624951	50641451	12400	SGMS1-AS1-201
232976_at	ENST00000567527	ENSG00000261069	lincRNA	1	15	lincRNA	novel transcript, SNORD host	AC124312.3	25087661	25088896	1236	AC124312.3-201
234166_at	ENST00000565581	ENSG00000261529	sense_intronic	-1	15	sense_intronic	novel transcript, sense intronic to UBE3A	AC100774.1	25345633	25347235	1603	AC100774.1-201
216850_at	ENST00000551631	ENSG00000224078	antisense	1	15	processed_transcript	small nucleolar RNA host gene 14 [Source:HGNC Symbol;Acc:HGNC:37462]	SNHG14	24979557	25022666	4008	SNHG14-215
228370_at	ENST00000551938	ENSG00000224078	antisense	1	15	processed_transcript	small nucleolar RNA host gene 14 [Source:HGNC Symbol;Acc:HGNC:37462]	SNHG14	25000314	25002404	1108	SNHG14-216
213447_at	ENST00000640631	ENSG00000224078	antisense	1	15	processed_transcript	small nucleolar RNA host gene 14 [Source:HGNC Symbol;Acc:HGNC:37462]	SNHG14	25041689	25120432	13074	SNHG14-226
221974_at	ENST00000640631	ENSG00000224078	antisense	1	15	processed_transcript	small nucleolar RNA host gene 14 [Source:HGNC Symbol;Acc:HGNC:37462]	SNHG14	25041689	25120432	13074	SNHG14-226
241834_at	ENST00000549804	ENSG00000224078	antisense	1	15	processed_transcript	small nucleolar RNA host gene 14 [Source:HGNC Symbol;Acc:HGNC:37462]	SNHG14	25050632	25122476	7844	SNHG14-212
240204_at	ENST00000453082	ENSG00000224078	antisense	1	15	processed_transcript	small nucleolar RNA host gene 14 [Source:HGNC Symbol;Acc:HGNC:37462]	SNHG14	25218352	25375476	6087	SNHG14-208
1559342_a_at	ENST00000453082	ENSG00000224078	antisense	1	15	processed_transcript	small nucleolar RNA host gene 14 [Source:HGNC Symbol;Acc:HGNC:37462]	SNHG14	25218352	25375476	6087	SNHG14-208
1559343_at	ENST00000452731	ENSG00000224078	antisense	1	15	processed_transcript	small nucleolar RNA host gene 14 [Source:HGNC Symbol;Acc:HGNC:37462]	SNHG14	25252225	25338196	1064	SNHG14-207
1559546_s_at	ENST00000554726	ENSG00000224078	antisense	1	15	processed_transcript	small nucleolar RNA host gene 14 [Source:HGNC Symbol;Acc:HGNC:37462]	SNHG14	25269687	25419462	1116	SNHG14-221
1559545_at	ENST00000554726	ENSG00000224078	antisense	1	15	processed_transcript	small nucleolar RNA host gene 14 [Source:HGNC Symbol;Acc:HGNC:37462]	SNHG14	25269687	25419462	1116	SNHG14-221
237543_at	ENST00000610202	ENSG00000272902	lincRNA	1	2	lincRNA	TBC1 domain family member 8 antisense RNA 1 [Source:HGNC Symbol;Acc:HGNC:52782]	TBC1D8-AS1	101151660	101155412	2478	TBC1D8-AS1-201
228629_s_at	ENST00000495094	ENSG00000241313	antisense	1	3	antisense	WWTR1 antisense RNA 1 [Source:HGNC Symbol;Acc:HGNC:41035]	WWTR1-AS1	149657020	149658311	975	WWTR1-AS1-203
1562765_at	ENST00000479752	ENSG00000241313	antisense	1	3	antisense	WWTR1 antisense RNA 1 [Source:HGNC Symbol;Acc:HGNC:41035]	WWTR1-AS1	149658210	149661364	1700	WWTR1-AS1-202
243185_at	ENST00000604086	ENSG00000271046	lincRNA	1	10	lincRNA	novel transcript	AL512631.1	11679675	11680514	840	AL512631.1-201
227424_x_at	ENST00000534991	ENSG00000256073	lincRNA	1	21	lincRNA	URB1 antisense RNA 1 (head to head) [Source:HGNC Symbol;Acc:HGNC:23128]	URB1-AS1	32393130	32393960	831	URB1-AS1-201
1569436_at	ENST00000432701	ENSG00000237361	lincRNA	-1	13	lincRNA	tumor suppressor candidate 8 [Source:HGNC Symbol;Acc:HGNC:49111]	TUSC8	44400250	44405885	978	TUSC8-201
1561400_at	ENST00000589259	ENSG00000266979	lincRNA	-1	17	lincRNA	long intergenic non-protein coding RNA 1180 [Source:HGNC Symbol;Acc:HGNC:49558]	LINC01180	44646364	44650349	2025	LINC01180-201
1568787_at	ENST00000562077	ENSG00000261777	antisense	-1	16	processed_transcript	uncharacterized LOC100506083 [Source:NCBI gene;Acc:100506083]	AC012184.3	70315640	70346747	1471	AC012184.3-201
1558423_at	ENST00000340510	ENSG00000188185	lincRNA	1	7	lincRNA	long intergenic non-protein coding RNA 265 [Source:HGNC Symbol;Acc:HGNC:28019]	LINC00265	39733632	39793092	3049	LINC00265-201
1558425_x_at	ENST00000340510	ENSG00000188185	lincRNA	1	7	lincRNA	long intergenic non-protein coding RNA 265 [Source:HGNC Symbol;Acc:HGNC:28019]	LINC00265	39733632	39793092	3049	LINC00265-201
1560282_at	ENST00000514864	ENSG00000249106	antisense	1	4	antisense	uncharacterized LOC101928590 [Source:NCBI gene;Acc:101928590]	AC097537.1	175790307	175812189	1213	AC097537.1-201
1557921_s_at	ENST00000555539	ENSG00000258586	lincRNA	-1	14	lincRNA	long intergenic non-protein coding RNA 2274 [Source:HGNC Symbol;Acc:HGNC:53190]	LINC02274	73822559	73830135	1174	LINC02274-201
1561106_at	ENST00000421378	ENSG00000231028	lincRNA	1	6	lincRNA	long intergenic non-protein coding RNA 271 [Source:HGNC Symbol;Acc:HGNC:32526]	LINC00271	135497854	135690835	1580	LINC00271-201
229108_at	ENST00000631594	ENSG00000282164	sense_intronic	-1	8	sense_intronic	paternally expressed 13 [Source:HGNC Symbol;Acc:HGNC:19969]	PEG13	140094894	140100543	5650	PEG13-201
1569772_x_at	ENST00000614316	ENSG00000278239	lincRNA	-1	19	lincRNA	novel transcript	AC243967.3	41833686	41835950	2265	AC243967.3-201
1564819_at	ENST00000547948	ENSG00000257726	lincRNA	1	12	lincRNA	novel transcript	AC078880.2	115363012	115364745	843	AC078880.2-201
1556578_a_at	ENST00000618151	ENSG00000274270	sense_intronic	1	13	sense_intronic	novel transcript, sense intronic to DLEU1	AL137060.1	50125816	50128463	2648	AL137060.1-201
228645_at	ENST00000531523	ENSG00000255198	lincRNA	1	16	lincRNA	small nucleolar RNA host gene 9 [Source:HGNC Symbol;Acc:HGNC:33102]	SNHG9	1964959	1965509	275	SNHG9-201
1558954_at	ENST00000564014	ENSG00000255198	lincRNA	1	16	lincRNA	small nucleolar RNA host gene 9 [Source:HGNC Symbol;Acc:HGNC:33102]	SNHG9	1965034	1965504	471	SNHG9-202
243485_at	ENST00000642569	ENSG00000255595	lincRNA	1	12	processed_transcript	uncharacterized LOC101927531 [Source:NCBI gene;Acc:101927531]	AC007368.1	126191151	126434227	1801	AC007368.1-201
1556362_at	ENST00000636944	ENSG00000255595	lincRNA	1	12	processed_transcript	uncharacterized LOC101927531 [Source:NCBI gene;Acc:101927531]	AC007368.1	126191263	126361064	1606	AC007368.1-202
1563872_at	ENST00000582581	ENSG00000264515	lincRNA	-1	19	processed_transcript	uncharacterized LOC284395 [Source:NCBI gene;Acc:284395]	AC011474.1	29287011	29525752	2582	AC011474.1-201
1556749_at	ENST00000555496	ENSG00000258702	lincRNA	1	14	processed_transcript	novel transcript	AL137786.1	96592768	96594760	789	AL137786.1-203
1559865_at	ENST00000564251	ENSG00000261038	lincRNA	-1	6	lincRNA	novel transcript	AL133457.1	92387841	92388827	987	AL133457.1-201
1557550_at	ENST00000589921	ENSG00000267339	lincRNA	1	19	lincRNA	long intergenic non-protein coding RNA 906 [Source:HGNC Symbol;Acc:HGNC:27121]	LINC00906	28965131	28969148	3444	LINC00906-206
1570285_at	ENST00000418557	ENSG00000238005	lincRNA	-1	1	lincRNA	uncharacterized LOC101927851 [Source:NCBI gene;Acc:101927851]	AL391832.2	234957342	234963999	889	AL391832.2-201
236398_s_at	ENST00000423988	ENSG00000238005	lincRNA	-1	1	lincRNA	uncharacterized LOC101927851 [Source:NCBI gene;Acc:101927851]	AL391832.2	234959661	234963827	317	AL391832.2-202
236399_at	ENST00000423175	ENSG00000238005	lincRNA	-1	1	lincRNA	uncharacterized LOC101927851 [Source:NCBI gene;Acc:101927851]	AL391832.2	234959663	234963188	554	AL391832.2-203
1555322_at	ENST00000640945	ENSG00000279261	lincRNA	-1	1	lincRNA	uncharacterized LOC100130249 [Source:NCBI gene;Acc:100130249]	AL360294.1	234757619	234760056	2438	AL360294.1-201
1560298_at	ENST00000514869	ENSG00000250668	lincRNA	-1	5	lincRNA	long intergenic non-protein coding RNA 2123 [Source:HGNC Symbol;Acc:HGNC:52980]	LINC02123	7346986	7347977	885	LINC02123-201
1557026_at	ENST00000417805	ENSG00000228044	lincRNA	1	1	lincRNA	uncharacterized LOC101927787 [Source:NCBI gene;Acc:101927787]	AL160408.1	234646289	234660924	1373	AL160408.1-201
1559645_at	ENST00000429269	ENSG00000224939	lincRNA	1	1	lincRNA	long intergenic non-protein coding RNA 184 [Source:HGNC Symbol;Acc:HGNC:37192]	LINC00184	234629311	234634780	2270	LINC00184-201
1559646_a_at	ENST00000429269	ENSG00000224939	lincRNA	1	1	lincRNA	long intergenic non-protein coding RNA 184 [Source:HGNC Symbol;Acc:HGNC:37192]	LINC00184	234629311	234634780	2270	LINC00184-201
239822_at	ENST00000435574	ENSG00000231768	lincRNA	-1	1	lincRNA	long intergenic non-protein coding RNA 1354 [Source:HGNC Symbol;Acc:HGNC:50581]	LINC01354	234527891	234531779	2860	LINC01354-202
236131_at	ENST00000604965	ENSG00000270953	antisense	1	7	antisense	novel transcript, antisense to COPG2	AC007938.3	130507660	130508282	623	AC007938.3-201
1559535_s_at	ENST00000499601	ENSG00000245317	lincRNA	1	5	lincRNA	uncharacterized LOC100996419 [Source:NCBI gene;Acc:100996419]	AC008393.1	179859013	179861283	1454	AC008393.1-201
1559534_at	ENST00000499601	ENSG00000245317	lincRNA	1	5	lincRNA	uncharacterized LOC100996419 [Source:NCBI gene;Acc:100996419]	AC008393.1	179859013	179861283	1454	AC008393.1-201
1559069_at	ENST00000567415	ENSG00000261229	lincRNA	-1	15	lincRNA	novel transcript	AC021483.2	79843547	79844304	758	AC021483.2-201
1559467_at	ENST00000618835	ENSG00000278600	sense_intronic	-1	15	sense_intronic	novel transcript, sense intronic to ST20	AC015871.3	79920195	79922455	2261	AC015871.3-201
1561666_a_at	ENST00000437621	ENSG00000230487	lincRNA	1	7	lincRNA	PSMG3 antisense RNA 1 (head to head) [Source:HGNC Symbol;Acc:HGNC:22230]	PSMG3-AS1	1570073	1589626	5701	PSMG3-AS1-201
1559033_at	ENST00000505626	ENSG00000250056	lincRNA	1	5	lincRNA	long intergenic non-protein coding RNA 1018 [Source:HGNC Symbol;Acc:HGNC:27394]	LINC01018	6582138	6588499	3036	LINC01018-201
1560460_at	ENST00000609900	ENSG00000272870	antisense	-1	4	antisense	uncharacterized LOC105377540 [Source:NCBI gene;Acc:105377540]	AC097534.2	173367895	173369815	1921	AC097534.2-203
1560760_s_at	ENST00000419578	ENSG00000224308	antisense	-1	1	antisense	long intergenic non-protein coding RNA 1527 [Source:HGNC Symbol;Acc:HGNC:51266]	LINC01527	152930040	152949210	1997	LINC01527-201
1563927_a_at	ENST00000520834	ENSG00000254102	antisense	-1	8	antisense	uncharacterized LOC401463 [Source:NCBI gene;Acc:401463]	AC090136.3	64574306	64577263	2704	AC090136.3-201
1570127_at	ENST00000564534	ENSG00000261615	lincRNA	-1	19	lincRNA	long intergenic non-protein coding RNA 1858 [Source:HGNC Symbol;Acc:HGNC:52676]	LINC01858	23054823	23061265	1838	LINC01858-201
234831_at	ENST00000565584	ENSG00000261558	lincRNA	-1	19	lincRNA	long intergenic non-protein coding RNA 1859 [Source:HGNC Symbol;Acc:HGNC:52677]	LINC01859	23015075	23023697	1024	LINC01859-201
238094_at	ENST00000569378	ENSG00000260063	antisense	-1	1	antisense	uncharacterized LOC101928728 [Source:NCBI gene;Acc:101928728]	AL512408.1	26692132	26694131	2000	AL512408.1-201
238139_at	ENST00000569378	ENSG00000260063	antisense	-1	1	antisense	uncharacterized LOC101928728 [Source:NCBI gene;Acc:101928728]	AL512408.1	26692132	26694131	2000	AL512408.1-201
1563969_at	ENST00000507444	ENSG00000250490	lincRNA	-1	5	lincRNA	long intergenic non-protein coding RNA 2145 [Source:HGNC Symbol;Acc:HGNC:53005]	LINC02145	6310441	6337292	2419	LINC02145-202
233466_at	ENST00000579352	ENSG00000264177	antisense	-1	17	antisense	novel transcript	AL353997.2	18379855	18388984	4955	AL353997.2-201
1564351_at	ENST00000607611	ENSG00000272033	sense_intronic	1	1	sense_intronic	novel transcript, sense intronic to POU2F1	AL136984.1	167379108	167381000	1893	AL136984.1-201
231237_x_at	ENST00000520129	ENSG00000254208	antisense	-1	8	antisense	novel transcript, antisense to E2F5	AC011773.1	85177522	85178150	468	AC011773.1-201
231344_at	ENST00000417644	ENSG00000227907	antisense	1	1	antisense	novel transcript	AL158837.1	167052551	167058542	452	AL158837.1-201
1553642_at	ENST00000624034	ENSG00000196366	lincRNA	1	9	lincRNA	chromosome 9 open reading frame 163 [Source:HGNC Symbol;Acc:HGNC:26718]	C9orf163	136483495	136486067	2573	C9orf163-202
227965_at	ENST00000591252	ENSG00000267317	antisense	-1	19	antisense	novel transcript, antisense to APC2	AC027307.2	1457670	1458580	911	AC027307.2-201
233562_at	ENST00000429940	ENSG00000185904	lincRNA	1	10	lincRNA	long intergenic non-protein coding RNA 839 [Source:HGNC Symbol;Acc:HGNC:28269]	LINC00839	42475543	42495336	2253	LINC00839-202
1561228_at	ENST00000505329	ENSG00000248872	lincRNA	1	4	lincRNA	long intergenic non-protein coding RNA 2431 [Source:HGNC Symbol;Acc:HGNC:53362]	LINC02431	171040602	171059163	1788	LINC02431-202
1564685_a_at	ENST00000433489	ENSG00000225437	antisense	-1	6	antisense	PACRG antisense RNA 2 [Source:HGNC Symbol;Acc:HGNC:40871]	PACRG-AS2	163042979	163051414	544	PACRG-AS2-202
241422_at	ENST00000633049	ENSG00000282524	lincRNA	-1	CHR_HSCHR8_2_CTG7	lincRNA	novel transcript	AF186192.5	144701846	144702417	572	AF186192.5-201
243384_at	ENST00000439525	ENSG00000229643	lincRNA	-1	Y	lincRNA	long intergenic non-protein coding RNA 280 [Source:HGNC Symbol;Acc:HGNC:38803]	LINC00280	6357219	6361413	448	LINC00280-201
1561530_at	ENST00000420350	ENSG00000237101	antisense	1	1	antisense	uncharacterized LOC101927164 [Source:NCBI gene;Acc:101927164]	AC092809.4	224219613	224228043	1323	AC092809.4-201
229806_at	ENST00000607245	ENSG00000272434	antisense	1	3	antisense	novel transcript, antisense to IMPDH2 and QRICH1	AC137630.3	49029316	49029706	391	AC137630.3-201
1565868_at	ENST00000510619	ENSG00000251194	sense_intronic	1	11	sense_intronic	novel transcript	AL133330.1	35212550	35214007	704	AL133330.1-201
1562844_at	ENST00000630612	ENSG00000281362	lincRNA	-1	CHR_HSCHR2_2_CTG1	lincRNA	long intergenic non-protein coding RNA 1115 [Source:NCBI gene;Acc:339822]	LINC01115	784657	859032	1210	LINC01115-205
240897_at	ENST00000519603	ENSG00000253163	lincRNA	-1	5	lincRNA	novel transcript	AC109479.1	179377531	179378761	624	AC109479.1-201
236996_at	ENST00000609941	ENSG00000272823	lincRNA	-1	1	lincRNA	novel transcript	AL445423.1	220828676	220829211	536	AL445423.1-201
1557021_s_at	ENST00000500695	ENSG00000247363	lincRNA	-1	12	lincRNA	uncharacterized LOC100507250 [Source:NCBI gene;Acc:100507250]	AC090061.1	68674371	68686859	1733	AC090061.1-201
1556235_at	ENST00000629702	ENSG00000227733	lincRNA	-1	1	lincRNA	uncharacterized LOC101927468 [Source:NCBI gene;Acc:101927468]	AC239809.3	148207839	148247108	1572	AC239809.3-209
243440_at	ENST00000419364	ENSG00000236502	lincRNA	-1	2	lincRNA	SIX3 antisense RNA 1 [Source:HGNC Symbol;Acc:HGNC:40532]	SIX3-AS1	44940154	44941873	844	SIX3-AS1-201
244744_at	ENST00000437916	ENSG00000259439	lincRNA	-1	2	lincRNA	long intergenic non-protein coding RNA 1833 [Source:HGNC Symbol;Acc:HGNC:52644]	LINC01833	44921077	44939199	2880	LINC01833-203
237039_at	ENST00000430847	ENSG00000259439	lincRNA	-1	2	lincRNA	long intergenic non-protein coding RNA 1833 [Source:HGNC Symbol;Acc:HGNC:52644]	LINC01833	44929977	44935359	351	LINC01833-201
1562701_at	ENST00000512155	ENSG00000250579	antisense	-1	5	antisense	uncharacterized LOC101929176 [Source:NCBI gene;Acc:101929176]	CTD-2297D10.2	5132780	5140054	889	CTD-2297D10.2-201
232202_at	ENST00000562834	ENSG00000261116	sense_overlapping	1	6	sense_overlapping	novel transcript, overlapping to FAM83B	AL049555.1	54943167	54945099	1933	AL049555.1-201
231670_at	ENST00000554149	ENSG00000258776	lincRNA	-1	14	lincRNA	novel transcript	AL161757.4	56817570	56893348	621	AL161757.4-201
232291_at	ENST00000400282	ENSG00000215417	lincRNA	1	13	processed_transcript	miR-17-92a-1 cluster host gene [Source:HGNC Symbol;Acc:HGNC:23564]	MIR17HG	91347820	91354579	931	MIR17HG-201
233636_at	ENST00000400282	ENSG00000215417	lincRNA	1	13	processed_transcript	miR-17-92a-1 cluster host gene [Source:HGNC Symbol;Acc:HGNC:23564]	MIR17HG	91347820	91354579	931	MIR17HG-201
240406_at	ENST00000608809	ENSG00000273254	antisense	-1	21	antisense	novel transcript, antisense to USP16	AF129075.2	29024255	29024890	636	AF129075.2-201
240817_at	ENST00000509455	ENSG00000250417	lincRNA	-1	5	lincRNA	long intergenic non-protein coding RNA 2116 [Source:HGNC Symbol;Acc:HGNC:52971]	LINC02116	1855970	1856568	493	LINC02116-201
232732_at	ENST00000548347	ENSG00000257550	antisense	1	12	antisense	uncharacterized LOC100652999 [Source:NCBI gene;Acc:100652999]	AC023509.2	53513984	53517608	2297	AC023509.2-201
226546_at	ENST00000551421	ENSG00000257698	lincRNA	-1	12	lincRNA	uncharacterized LOC100506844 [Source:NCBI gene;Acc:100506844]	AC084033.3	57931528	57936079	451	AC084033.3-201
237400_at	ENST00000555403	ENSG00000259071	lincRNA	-1	14	lincRNA	novel transcript	AL359397.2	50326526	50327909	446	AL359397.2-201
202661_at	ENST00000537724	ENSG00000256185	3prime_overlapping_ncRNA	-1	12	3prime_overlapping_ncRNA	novel transcript	AC055720.2	26335864	26336950	172	AC055720.2-201
1556779_s_at	ENST00000563574	ENSG00000260810	lincRNA	1	14	lincRNA	novel transcript	AL135818.2	91258299	91259003	705	AL135818.2-201
1556778_at	ENST00000563574	ENSG00000260810	lincRNA	1	14	lincRNA	novel transcript	AL135818.2	91258299	91259003	705	AL135818.2-201
238685_at	ENST00000427394	ENSG00000233452	antisense	-1	6	antisense	STXBP5 antisense RNA 1 [Source:HGNC Symbol;Acc:HGNC:44183]	STXBP5-AS1	146842566	147204540	1821	STXBP5-AS1-203
1557891_s_at	ENST00000458125	ENSG00000233452	antisense	-1	6	antisense	STXBP5 antisense RNA 1 [Source:HGNC Symbol;Acc:HGNC:44183]	STXBP5-AS1	146861806	147119463	566	STXBP5-AS1-208
1557890_at	ENST00000443712	ENSG00000233452	antisense	-1	6	antisense	STXBP5 antisense RNA 1 [Source:HGNC Symbol;Acc:HGNC:44183]	STXBP5-AS1	146864459	146911606	517	STXBP5-AS1-206
238911_at	ENST00000624670	ENSG00000285693	lincRNA	-1	11	lincRNA	Novel transcript	AP002381.2	72793624	72814054	1299	AP002381.2-201
239887_at	ENST00000540392	ENSG00000256234	antisense	-1	12	antisense	novel transcript, antisense to SSPN and ITPR2	AC022509.2	26211164	26335856	699	AC022509.2-201
1557359_at	ENST00000434296	ENSG00000227502	lincRNA	-1	6	lincRNA	long intergenic non-protein coding RNA 1268 [Source:HGNC Symbol;Acc:HGNC:50323]	LINC01268	113868013	113873351	2755	LINC01268-201
1553448_at	ENST00000314481	ENSG00000175967	antisense	1	6	antisense	uncharacterized FLJ34503 [Source:NCBI gene;Acc:285759]	FLJ34503	113904138	113921642	2255	FLJ34503-201
1561984_at	ENST00000562956	ENSG00000261683	lincRNA	-1	10	lincRNA	long intergenic non-protein coding RNA 838 [Source:HGNC Symbol;Acc:HGNC:44963]	LINC00838	33759713	33772658	2936	LINC00838-201
225220_at	ENST00000602414	ENSG00000269893	lincRNA	1	4	lincRNA	small nucleolar RNA host gene 8 [Source:HGNC Symbol;Acc:HGNC:33098]	SNHG8	118278709	118279823	672	SNHG8-201
1564909_at	ENST00000438994	ENSG00000237208	lincRNA	1	X	lincRNA	uncharacterized LOC101928495 [Source:NCBI gene;Acc:101928495]	AL445072.1	126109762	126115562	639	AL445072.1-201
220772_at	ENST00000418282	ENSG00000232416	lincRNA	1	3	lincRNA	blepharophimosis, epicanthus inversus and ptosis, candidate 1 [Source:HGNC Symbol;Acc:HGNC:13228]	BPESC1	139104185	139125171	3522	BPESC1-201
225547_at	ENST00000520348	ENSG00000245910	lincRNA	-1	8	processed_transcript	small nucleolar RNA host gene 6 [Source:HGNC Symbol;Acc:HGNC:32965]	SNHG6	66921684	66925541	648	SNHG6-201
231367_s_at	ENST00000619666	ENSG00000275202	antisense	-1	13	antisense	novel transcript, antisense to FNDC3A	AL161421.1	48974967	48976867	1101	AL161421.1-201
231046_at	ENST00000606054	ENSG00000272523	lincRNA	-1	5	lincRNA	long intergenic non-protein coding RNA 1023 [Source:HGNC Symbol;Acc:HGNC:49004]	LINC01023	108727825	108728260	436	LINC01023-201
238141_s_at	ENST00000538731	ENSG00000256576	lincRNA	-1	12	lincRNA	long intergenic non-protein coding RNA 2361 [Source:HGNC Symbol;Acc:HGNC:53283]	LINC02361	132186735	132189695	1484	LINC02361-201
240872_at	ENST00000457746	ENSG00000236267	antisense	-1	11	antisense	novel transcript	AP006216.2	116813204	116814003	333	AP006216.2-201
1561605_at	ENST00000447848	ENSG00000236378	lincRNA	-1	6	lincRNA	uncharacterized LOC101928326 [Source:NCBI gene;Acc:101928326]	AL133319.1	135807148	135808466	777	AL133319.1-201
244381_at	ENST00000433131	ENSG00000230325	antisense	-1	1	antisense	novel transcript	AL359921.1	236540094	236550280	494	AL359921.1-201
237975_at	ENST00000457964	ENSG00000238010	sense_intronic	1	9	sense_intronic	novel transcript, sense intronic to LMX1B	AL161908.2	126640756	126641293	394	AL161908.2-201
237591_at	ENST00000480237	ENSG00000196668	lincRNA	1	12	processed_transcript	long intergenic non-protein coding RNA 173 [Source:HGNC Symbol;Acc:HGNC:33791]	LINC00173	116533422	116535521	1597	LINC00173-203
1563369_at	ENST00000480237	ENSG00000196668	lincRNA	1	12	processed_transcript	long intergenic non-protein coding RNA 173 [Source:HGNC Symbol;Acc:HGNC:33791]	LINC00173	116533422	116535521	1597	LINC00173-203
239370_at	ENST00000443364	ENSG00000224259	lincRNA	1	1	lincRNA	long intergenic non-protein coding RNA 1133 [Source:HGNC Symbol;Acc:HGNC:49447]	LINC01133	159961218	159979061	1266	LINC01133-202
244343_at	ENST00000549460	ENSG00000258168	antisense	1	12	antisense	uncharacterized LOC105369827 [Source:NCBI gene;Acc:105369827]	AC025569.1	70468080	70538060	595	AC025569.1-201
243351_at	ENST00000505807	ENSG00000250208	lincRNA	-1	12	processed_transcript	FZD10 divergent transcript [Source:HGNC Symbol;Acc:HGNC:48632]	FZD10-DT	130144315	130162223	10193	FZD10-DT-201
239569_at	ENST00000505807	ENSG00000250208	lincRNA	-1	12	processed_transcript	FZD10 divergent transcript [Source:HGNC Symbol;Acc:HGNC:48632]	FZD10-DT	130144315	130162223	10193	FZD10-DT-201
1560810_at	ENST00000542578	ENSG00000256699	lincRNA	1	12	lincRNA	TMEM132D antisense RNA 2 [Source:HGNC Symbol;Acc:HGNC:53324]	TMEM132D-AS2	129208601	129212662	1568	TMEM132D-AS2-201
1556633_at	ENST00000644477	ENSG00000188004	lincRNA	-1	1	lincRNA	small nucleolar RNA host gene 28 [Source:HGNC Symbol;Acc:HGNC:27647]	SNHG28	159834495	159854916	1544	SNHG28-203
1562902_at	ENST00000366218	ENSG00000203395	antisense	-1	2	antisense	novel transcript, antisense to PLEK	AC015969.1	68361214	68365584	1416	AC015969.1-201
235870_at	ENST00000471417	ENSG00000267272	lincRNA	1	1	lincRNA	long intergenic non-protein coding RNA 1140 [Source:HGNC Symbol;Acc:HGNC:27922]	LINC01140	87129854	87134469	751	LINC01140-204
237406_at	ENST00000437461	ENSG00000227200	sense_intronic	1	9	sense_intronic	novel transcript	AL162724.1	124262876	124265809	373	AL162724.1-201
238163_at	ENST00000544657	ENSG00000256967	antisense	-1	12	antisense	novel transcript	AC018653.3	7129079	7130252	749	AC018653.3-201
240447_at	ENST00000444386	ENSG00000229348	3prime_overlapping_ncRNA	1	1	3prime_overlapping_ncRNA	HYI antisense RNA 1 [Source:HGNC Symbol;Acc:HGNC:41173]	HYI-AS1	43453927	43456995	545	HYI-AS1-201
239509_at	ENST00000612722	ENSG00000275620	antisense	1	20	antisense	uncharacterized LOC100192386 [Source:NCBI gene;Acc:100192386]	FLJ16779	63253978	63261615	7638	FLJ16779-201
241095_at	ENST00000442558	ENSG00000237435	lincRNA	1	1	lincRNA	uncharacterized LOC102723661 [Source:NCBI gene;Acc:102723661]	AC099566.1	95937901	96022866	479	AC099566.1-201
1564837_at	ENST00000474769	ENSG00000242242	antisense	-1	3	antisense	NECTIN3 antisense RNA 1 [Source:HGNC Symbol;Acc:HGNC:40813]	NECTIN3-AS1	110893708	111071524	364	NECTIN3-AS1-203
236323_at	ENST00000491709	ENSG00000242242	antisense	-1	3	antisense	NECTIN3 antisense RNA 1 [Source:HGNC Symbol;Acc:HGNC:40813]	NECTIN3-AS1	111045388	111071553	792	NECTIN3-AS1-205
1564838_a_at	ENST00000383686	ENSG00000206532	lincRNA	-1	3	lincRNA	novel transcript	AC117402.1	110892123	110893476	820	AC117402.1-202
241266_at	ENST00000546601	ENSG00000257761	antisense	-1	12	antisense	novel transcript, antisense to LGR5	AC078860.1	71582293	71583852	527	AC078860.1-201
228740_at	ENST00000563647	ENSG00000259969	sense_overlapping	-1	14	sense_overlapping	novel transcript, overlapping C14orf37	AL049838.1	57993545	57994525	981	AL049838.1-201
244080_at	ENST00000564287	ENSG00000260805	lincRNA	-1	1	lincRNA	novel transcript	AC092803.2	212557833	212559731	1899	AC092803.2-201
1568683_at	ENST00000563261	ENSG00000260630	antisense	1	16	antisense	SNAI3 antisense RNA 1 [Source:HGNC Symbol;Acc:HGNC:28327]	SNAI3-AS1	88663298	88687186	998	SNAI3-AS1-201
1556154_a_at	ENST00000563475	ENSG00000260630	antisense	1	16	antisense	SNAI3 antisense RNA 1 [Source:HGNC Symbol;Acc:HGNC:28327]	SNAI3-AS1	88663380	88675164	2081	SNAI3-AS1-202
224172_at	ENST00000563569	ENSG00000260907	lincRNA	-1	17	lincRNA	novel transcript	AC015818.2	20530042	20530881	840	AC015818.2-201
233363_at	ENST00000400985	ENSG00000215841	antisense	-1	11	antisense	novel transcript	AP002761.1	73214998	73215913	262	AP002761.1-201
233249_at	ENST00000423168	ENSG00000232046	lincRNA	1	2	lincRNA	long intergenic non-protein coding RNA 1798 [Source:HGNC Symbol;Acc:HGNC:52588]	LINC01798	66689868	66695581	555	LINC01798-202
231446_at	ENST00000541949	ENSG00000256888	lincRNA	1	12	lincRNA	long intergenic non-protein coding RNA 2366 [Source:HGNC Symbol;Acc:HGNC:53289]	LINC02366	10750234	10777388	696	LINC02366-202
241804_at	ENST00000610525	ENSG00000277036	lincRNA	-1	CHR_HSCHR5_2_CTG1_1	lincRNA	novel transcript	AC139494.6	69761566	69762272	707	AC139494.6-201
1568615_a_at	ENST00000433175	ENSG00000249700	antisense	-1	4	processed_transcript	SRD5A3 antisense RNA 1 [Source:HGNC Symbol;Acc:HGNC:44138]	SRD5A3-AS1	55363971	55383396	1617	SRD5A3-AS1-201
237838_at	ENST00000439027	ENSG00000228735	lincRNA	-1	7	lincRNA	novel transcript	AC011228.1	54576052	54578794	757	AC011228.1-201
239656_at	ENST00000631061	ENSG00000225329	lincRNA	-1	7	processed_transcript	LHFPL3 antisense RNA 2 [Source:HGNC Symbol;Acc:HGNC:44106]	LHFPL3-AS2	104894628	104926645	1832	LHFPL3-AS2-202
242228_at	ENST00000622688	ENSG00000274964	sense_intronic	1	12	sense_intronic	novel transcript, sense intronic to BICD1	AC026356.1	32339368	32340724	1357	AC026356.1-201
232105_at	ENST00000626538	ENSG00000281406	lincRNA	-1	1	lincRNA	bladder cancer associated transcript 1 [Source:HGNC Symbol;Acc:HGNC:48597]	BLACAT1	205434886	205437879	2994	BLACAT1-201
241369_at	ENST00000594810	ENSG00000241158	antisense	1	3	processed_transcript	ADAMTS9 antisense RNA 1 [Source:HGNC Symbol;Acc:HGNC:40625]	ADAMTS9-AS1	64561667	64590084	3609	ADAMTS9-AS1-207
229446_at	ENST00000561606	ENSG00000259802	antisense	-1	5	antisense	novel transcript, antisense to MARCH6	AC012640.2	10352701	10353601	901	AC012640.2-201
1562190_at	ENST00000435560	ENSG00000229102	lincRNA	-1	3	lincRNA	uncharacterized LOC101928739 [Source:NCBI gene;Acc:101928739]	AC076966.1	179101366	179147973	351	AC076966.1-201
1557685_at	ENST00000626977	ENSG00000280543	sense_intronic	-1	8	sense_intronic	ASAP1 intronic transcript 2 [Source:HGNC Symbol;Acc:HGNC:48917]	ASAP1-IT2	130082738	130084768	2031	ASAP1-IT2-201
1563005_at	ENST00000433869	ENSG00000230550	antisense	1	1	antisense	estrogen receptor responsive lncRNA 1 [Source:HGNC Symbol;Acc:HGNC:41109]	ERLNC1	204141408	204143009	1126	ERLNC1-201
233934_at	ENST00000439694	ENSG00000234352	antisense	-1	7	antisense	uncharacterized LOC349160 [Source:NCBI gene;Acc:349160]	AC009264.1	136784075	137181771	2160	AC009264.1-205
240323_at	ENST00000534150	ENSG00000254528	antisense	1	11	antisense	novel transcript, antisense to FXYD6	AP000757.1	117833719	117837792	959	AP000757.1-201
1562870_at	ENST00000525706	ENSG00000254588	antisense	1	11	antisense	ETS1 antisense RNA 1 [Source:HGNC Symbol;Acc:HGNC:53932]	ETS1-AS1	128526142	128530389	1387	ETS1-AS1-201
236881_at	ENST00000426374	ENSG00000227089	lincRNA	-1	6	lincRNA	novel transcript	AL031767.1	21354411	21355296	386	AL031767.1-201
1559688_at	ENST00000572818	ENSG00000262292	lincRNA	1	17	lincRNA	novel transcript	AC007952.5	19160789	19162274	1486	AC007952.5-201
1559689_a_at	ENST00000572818	ENSG00000262292	lincRNA	1	17	lincRNA	novel transcript	AC007952.5	19160789	19162274	1486	AC007952.5-201
239074_at	ENST00000572818	ENSG00000262292	lincRNA	1	17	lincRNA	novel transcript	AC007952.5	19160789	19162274	1486	AC007952.5-201
232504_at	ENST00000642173	ENSG00000253522	lincRNA	1	5	lincRNA	MIR3142 host gene [Source:HGNC Symbol;Acc:HGNC:51944]	MIR3142HG	160438594	160487426	2204	MIR3142HG-202
238225_at	ENST00000517927	ENSG00000253522	lincRNA	1	5	lincRNA	MIR3142 host gene [Source:HGNC Symbol;Acc:HGNC:51944]	MIR3142HG	160468268	160487426	2301	MIR3142HG-201
1553780_at	ENST00000555578	ENSG00000258701	lincRNA	1	14	lincRNA	long intergenic non-protein coding RNA 638 [Source:HGNC Symbol;Acc:HGNC:28325]	LINC00638	104821201	104823718	2518	LINC00638-201
1562764_at	ENST00000585798	ENSG00000267466	lincRNA	-1	17	lincRNA	novel transcript	AC021683.1	77563368	77568695	1767	AC021683.1-201
1557167_at	ENST00000411553	ENSG00000228223	lincRNA	1	6	lincRNA	HLA complex group 11 [Source:HGNC Symbol;Acc:HGNC:17707]	HCG11	26521709	26527404	5696	HCG11-201
1557169_x_at	ENST00000411553	ENSG00000228223	lincRNA	1	6	lincRNA	HLA complex group 11 [Source:HGNC Symbol;Acc:HGNC:17707]	HCG11	26521709	26527404	5696	HCG11-201
1562988_at	ENST00000586922	ENSG00000268573	lincRNA	-1	18	lincRNA	novel transcript	AC011815.1	35280867	35290201	4382	AC011815.1-201
1563742_at	ENST00000614356	ENSG00000285294	lincRNA	1	10	lincRNA	long intergenic non-protein coding RNA 842 [Source:HGNC Symbol;Acc:HGNC:44989]	LINC00842	46398362	46453306	2872	LINC00842-201
244136_at	ENST00000533531	ENSG00000235661	lincRNA	1	11	lincRNA	MIR670 host gene [Source:HGNC Symbol;Acc:HGNC:49204]	MIR670HG	43569306	43570395	897	MIR670HG-201
1556500_a_at	ENST00000611708	ENSG00000275846	lincRNA	1	6	lincRNA	uncharacterized LOC105374989 [Source:NCBI gene;Acc:105374989]	AL513548.3	26602733	26606661	2865	AL513548.3-201
241312_at	ENST00000555272	ENSG00000259107	lincRNA	1	14	lincRNA	long intergenic non-protein coding RNA 911 [Source:HGNC Symbol;Acc:HGNC:48596]	LINC00911	85393879	85420074	546	LINC00911-201
220849_at	ENST00000399083	ENSG00000197665	antisense	-1	17	antisense	uncharacterized protein ENSP00000382033 [Source:NCBI gene;Acc:79999]	AC007952.1	19157781	19159111	1173	AC007952.1-202
238293_at	ENST00000643167	ENSG00000234810	lincRNA	1	1	lincRNA	novel transcript	AL603840.1	55329288	55832568	583	AL603840.1-201
236797_at	ENST00000613646	ENSG00000275894	sense_intronic	-1	20	sense_intronic	novel transcript, sense intronic to SDC4	AL021578.1	45345115	45345823	709	AL021578.1-201
1559333_at	ENST00000436032	ENSG00000228723	antisense	1	3	antisense	SRGAP3 antisense RNA 2 [Source:HGNC Symbol;Acc:HGNC:40899]	SRGAP3-AS2	9192493	9193746	586	SRGAP3-AS2-201
241521_at	ENST00000635532	ENSG00000230250	lincRNA	-1	1	lincRNA	long intergenic non-protein coding RNA 1753 [Source:HGNC Symbol;Acc:HGNC:52541]	LINC01753	55915607	55944974	597	LINC01753-202
241256_at	ENST00000422284	ENSG00000242973	antisense	-1	6	antisense	uncharacterized LOC101926934 [Source:NCBI gene;Acc:101926934]	AL591242.1	46670444	46687800	343	AL591242.1-201
1562341_at	ENST00000417975	ENSG00000233008	lincRNA	-1	1	lincRNA	long intergenic non-protein coding RNA 1725 [Source:HGNC Symbol;Acc:HGNC:52513]	LINC01725	83575776	83860996	3177	LINC01725-203
1559970_at	ENST00000380722	ENSG00000205562	lincRNA	-1	14	lincRNA	uncharacterized LOC100506731 [Source:NCBI gene;Acc:100506731]	AL049775.1	85524432	85529988	2448	AL049775.1-201
244880_at	ENST00000571512	ENSG00000262558	antisense	1	17	antisense	novel transcript, antisense to RPH3AL	AC129507.3	354737	356882	913	AC129507.3-201
239830_at	ENST00000360440	ENSG00000196274	misc_RNA	-1	15	misc_RNA	0	RF00017	76230048	76230390	343	RF00017.1-201
241386_at	ENST00000538790	ENSG00000256546	lincRNA	1	12	processed_transcript	uncharacterized LOC100506691 [Source:NCBI gene;Acc:100506691]	AC156455.1	122063306	122068616	851	AC156455.1-201
210679_x_at	ENST00000538710	ENSG00000255856	lincRNA	-1	12	lincRNA	novel transcript	AC069503.1	122007434	122020014	816	AC069503.1-201
226369_at	ENST00000542933	ENSG00000212694	lincRNA	-1	12	lincRNA	long intergenic non-protein coding RNA 1089 [Source:HGNC Symbol;Acc:HGNC:27886]	LINC01089	121795267	121802910	1220	LINC01089-209
1556042_s_at	ENST00000542933	ENSG00000212694	lincRNA	-1	12	lincRNA	long intergenic non-protein coding RNA 1089 [Source:HGNC Symbol;Acc:HGNC:27886]	LINC01089	121795267	121802910	1220	LINC01089-209
241886_x_at	ENST00000537157	ENSG00000212694	lincRNA	-1	12	lincRNA	long intergenic non-protein coding RNA 1089 [Source:HGNC Symbol;Acc:HGNC:27886]	LINC01089	121795570	121801007	479	LINC01089-206
1563044_at	ENST00000448786	ENSG00000234902	lincRNA	-1	2	lincRNA	novel transcript	AC007879.3	207219851	207236066	823	AC007879.3-202
1560198_at	ENST00000556697	ENSG00000196273	lincRNA	1	14	lincRNA	long intergenic non-protein coding RNA 523 [Source:HGNC Symbol;Acc:HGNC:20117]	LINC00523	100657250	100672775	2071	LINC00523-206
1562659_at	ENST00000612023	ENSG00000278214	lincRNA	1	16	lincRNA	long intergenic non-protein coding RNA 2139 [Source:HGNC Symbol;Acc:HGNC:52999]	LINC02139	85137150	85149443	2005	LINC02139-201
1562323_at	ENST00000621095	ENSG00000275088	lincRNA	-1	16	lincRNA	novel transcript	AC026469.1	85142696	85146001	3306	AC026469.1-201
1562324_a_at	ENST00000621095	ENSG00000275088	lincRNA	-1	16	lincRNA	novel transcript	AC026469.1	85142696	85146001	3306	AC026469.1-201
1562771_at	ENST00000447557	ENSG00000236389	lincRNA	-1	6	lincRNA	novel transcript	AL121970.1	134706060	134707349	929	AL121970.1-201
236938_at	ENST00000617063	ENSG00000276093	lincRNA	-1	20	lincRNA	novel transcript	AL132822.1	60083360	60083872	513	AL132822.1-201
1565784_at	ENST00000424819	ENSG00000226155	antisense	1	3	antisense	novel transcript	AC124944.1	195912094	195913264	204	AC124944.1-202
1562514_at	ENST00000569873	ENSG00000261182	lincRNA	1	1	lincRNA	novel transcript	AL596211.1	188218400	188220676	2277	AL596211.1-201
1563014_at	ENST00000594262	ENSG00000268798	lincRNA	1	19	lincRNA	novel transcript	AC027307.3	1440839	1441938	1100	AC027307.3-201
240996_at	ENST00000534604	ENSG00000254651	lincRNA	1	11	lincRNA	novel transcript	AC018716.1	45399448	45400528	561	AC018716.1-201
1561278_at	ENST00000561476	ENSG00000261432	lincRNA	1	9	lincRNA	long intergenic non-protein coding RNA 1613 [Source:HGNC Symbol;Acc:HGNC:51842]	LINC01613	119935053	119937832	2780	LINC01613-201
1562681_at	ENST00000424148	ENSG00000233930	antisense	1	11	antisense	KRTAP5-1/KRTAP5-2 antisense RNA 1 [Source:HGNC Symbol;Acc:HGNC:27877]	KRTAP5-AS1	1572741	1599184	2265	KRTAP5-AS1-201
239846_at	ENST00000609125	ENSG00000272909	antisense	-1	14	antisense	novel transcript, antisense to MTHFD1	AL122035.2	64440369	64442238	1870	AL122035.2-201
1557029_at	ENST00000521666	ENSG00000251018	antisense	-1	5	antisense	HMMR antisense RNA 1 [Source:HGNC Symbol;Acc:HGNC:49149]	HMMR-AS1	163483065	163494034	800	HMMR-AS1-202
244582_at	ENST00000427571	ENSG00000241409	3prime_overlapping_ncRNA	-1	2	3prime_overlapping_ncRNA	novel transcript	AC064852.1	232760146	232767949	851	AC064852.1-201
239982_at	ENST00000565575	ENSG00000261737	antisense	-1	1	antisense	uncharacterized LOC105378828 [Source:NCBI gene;Acc:105378828]	AL049597.2	86703502	86704462	961	AL049597.2-201
229328_at	ENST00000585578	ENSG00000267470	antisense	1	19	antisense	ZNF571 antisense RNA 1 [Source:HGNC Symbol;Acc:HGNC:44324]	ZNF571-AS1	37548947	37587348	2777	ZNF571-AS1-201
1568894_at	ENST00000594927	ENSG00000268240	lincRNA	-1	19	lincRNA	novel transcript	AC123912.2	21587432	21594006	2409	AC123912.2-201
1560533_at	ENST00000451611	ENSG00000230427	antisense	1	1	antisense	uncharacterized LOC101928098 [Source:NCBI gene;Acc:101928098]	AC095033.1	95061596	95067545	1096	AC095033.1-201
1562348_at	ENST00000596718	ENSG00000268658	lincRNA	1	19	lincRNA	long intergenic non-protein coding RNA 664 [Source:HGNC Symbol;Acc:HGNC:44319]	LINC00664	21483374	21499298	3029	LINC00664-202
231470_at	ENST00000599078	ENSG00000268658	lincRNA	1	19	lincRNA	long intergenic non-protein coding RNA 664 [Source:HGNC Symbol;Acc:HGNC:44319]	LINC00664	21483715	21503238	3760	LINC00664-203
231379_at	ENST00000640877	ENSG00000256654	sense_overlapping	1	12	processed_transcript	uncharacterized LOC100507560 [Source:NCBI gene;Acc:100507560]	AC005906.2	4909867	5026012	3408	AC005906.2-201
230433_at	ENST00000452846	ENSG00000235501	antisense	1	1	antisense	hCG2028352-like [Source:NCBI gene;Acc:729970]	AC105942.1	94927566	94963270	518	AC105942.1-201
235362_at	ENST00000438509	ENSG00000235501	antisense	1	1	antisense	hCG2028352-like [Source:NCBI gene;Acc:729970]	AC105942.1	94928028	94963270	952	AC105942.1-202
231483_at	ENST00000415106	ENSG00000226733	lincRNA	1	6	lincRNA	novel transcript	AL138826.1	50093711	50099282	692	AL138826.1-203
231563_at	ENST00000594189	ENSG00000232265	lincRNA	1	1	lincRNA	uncharacterized LOC100505824 [Source:NCBI gene;Acc:100505824]	AC239803.1	148162360	148163840	1278	AC239803.1-201
1561531_at	ENST00000475196	ENSG00000239508	antisense	1	3	antisense	PLCH1 antisense RNA 1 [Source:HGNC Symbol;Acc:HGNC:41231]	PLCH1-AS1	155449184	155457753	1308	PLCH1-AS1-201
240284_x_at	ENST00000537269	ENSG00000257084	lincRNA	1	12	lincRNA	MIR200C and MIR141 host gene [Source:HGNC Symbol;Acc:HGNC:53161]	MIR200CHG	6963246	6964447	350	MIR200CHG-201
237430_at	ENST00000537269	ENSG00000257084	lincRNA	1	12	lincRNA	MIR200C and MIR141 host gene [Source:HGNC Symbol;Acc:HGNC:53161]	MIR200CHG	6963246	6964447	350	MIR200CHG-201
243308_at	ENST00000607858	ENSG00000272420	sense_intronic	-1	1	sense_intronic	novel transcript, sense intronic to MORN1	AL513477.2	2363061	2363628	568	AL513477.2-201
229592_at	ENST00000573042	ENSG00000262468	lincRNA	-1	16	lincRNA	long intergenic non-protein coding RNA 1569 [Source:HGNC Symbol;Acc:HGNC:51380]	LINC01569	4245901	4253817	1903	LINC01569-202
243499_at	ENST00000552511	ENSG00000257636	antisense	-1	14	antisense	G2E3 antisense RNA 1 [Source:HGNC Symbol;Acc:HGNC:53463]	G2E3-AS1	30437992	30573629	402	G2E3-AS1-204
238716_at	ENST00000528514	ENSG00000255495	antisense	1	8	antisense	novel transcript	AC145124.1	12194467	12196280	1361	AC145124.1-201
1558847_at	ENST00000562710	ENSG00000260910	lincRNA	-1	13	lincRNA	long intergenic non-protein coding RNA 565 [Source:HGNC Symbol;Acc:HGNC:43709]	LINC00565	113926514	113928844	2331	LINC00565-201
1552468_a_at	ENST00000432141	ENSG00000233316	sense_intronic	1	21	sense_intronic	Down syndrome critical region 10 [Source:HGNC Symbol;Acc:HGNC:16302]	DSCR10	38206156	38208644	860	DSCR10-201
1552467_at	ENST00000432141	ENSG00000233316	sense_intronic	1	21	sense_intronic	Down syndrome critical region 10 [Source:HGNC Symbol;Acc:HGNC:16302]	DSCR10	38206156	38208644	860	DSCR10-201
244684_at	ENST00000606615	ENSG00000271797	antisense	1	5	antisense	novel transcript, antisense to PGGT1B	AC008494.3	115262505	115263448	944	AC008494.3-201
236585_at	ENST00000602609	ENSG00000270157	sense_intronic	-1	7	sense_intronic	novel transcript	AC004918.3	141662922	141663846	925	AC004918.3-201
235487_at	ENST00000552576	ENSG00000258056	antisense	1	12	antisense	uncharacterized LOC105369779 [Source:NCBI gene;Acc:105369779]	AC009779.2	55729104	55730852	1443	AC009779.2-201
241224_x_at	ENST00000478613	ENSG00000198054	lincRNA	1	21	lincRNA	Down syndrome critical region 8 [Source:HGNC Symbol;Acc:HGNC:16707]	DSCR8	38121451	38156511	716	DSCR8-205
1558938_at	ENST00000558478	ENSG00000259321	lincRNA	1	14	lincRNA	novel transcript	AL136295.2	24139445	24140444	747	AL136295.2-201
240755_at	ENST00000416507	ENSG00000228707	lincRNA	1	9	lincRNA	novel transcript	AL691426.1	116012361	116012965	509	AL691426.1-201
1562501_at	ENST00000559985	ENSG00000259697	lincRNA	-1	15	lincRNA	novel transcript	AC126323.2	62196145	62203318	2369	AC126323.2-201
240842_at	ENST00000437859	ENSG00000235122	antisense	1	6	antisense	novel transcript	AL121974.1	49817430	49820442	377	AL121974.1-201
235126_at	ENST00000426161	ENSG00000198468	lincRNA	-1	1	lincRNA	FLVCR1 divergent transcript [Source:HGNC Symbol;Acc:HGNC:39077]	FLVCR1-DT	212856604	212858088	892	FLVCR1-DT-203
238641_at	ENST00000310916	ENSG00000175147	antisense	-1	1	antisense	TMEM51 antisense RNA 1 [Source:HGNC Symbol;Acc:HGNC:26301]	TMEM51-AS1	15111815	15152464	7100	TMEM51-AS1-201
239120_at	ENST00000310916	ENSG00000175147	antisense	-1	1	antisense	TMEM51 antisense RNA 1 [Source:HGNC Symbol;Acc:HGNC:26301]	TMEM51-AS1	15111815	15152464	7100	TMEM51-AS1-201
233397_at	ENST00000564741	ENSG00000261037	lincRNA	-1	5	lincRNA	novel transcript	AC010266.2	6019029	6022283	3255	AC010266.2-201
237028_at	ENST00000442636	ENSG00000230679	antisense	1	1	antisense	ENO1 antisense RNA 1 [Source:HGNC Symbol;Acc:HGNC:40214]	ENO1-AS1	8878835	8879894	456	ENO1-AS1-201
237322_at	ENST00000618919	ENSG00000277941	misc_RNA	1	22	misc_RNA	0	RF01875	26671402	26671550	149	RF01875.1-201
244553_at	ENST00000618195	ENSG00000277553	misc_RNA	1	7	misc_RNA	0	RF02043	27206139	27206303	165	RF02043.1-201
1554057_at	ENST00000456633	ENSG00000235919	antisense	1	1	antisense	ASH1L antisense RNA 1 [Source:HGNC Symbol;Acc:HGNC:44146]	ASH1L-AS1	155562042	155563646	911	ASH1L-AS1-202
1552856_at	ENST00000366314	ENSG00000179219	lincRNA	1	16	lincRNA	long intergenic non-protein coding RNA 311 [Source:HGNC Symbol;Acc:HGNC:28312]	LINC00311	85282958	85285963	1566	LINC00311-201
223408_s_at	ENST00000576912	ENSG00000261845	antisense	-1	17	antisense	novel transcript, antisense FOXK2	AC124283.1	82602989	82604178	1190	AC124283.1-201
223409_at	ENST00000576912	ENSG00000261845	antisense	-1	17	antisense	novel transcript, antisense FOXK2	AC124283.1	82602989	82604178	1190	AC124283.1-201
223410_s_at	ENST00000576912	ENSG00000261845	antisense	-1	17	antisense	novel transcript, antisense FOXK2	AC124283.1	82602989	82604178	1190	AC124283.1-201
1553311_at	ENST00000625080	ENSG00000176659	lincRNA	1	20	lincRNA	chromosome 20 open reading frame 197 [Source:HGNC Symbol;Acc:HGNC:26601]	C20orf197	60055925	60072953	2732	C20orf197-201
238619_at	ENST00000605249	ENSG00000271204	lincRNA	-1	7	lincRNA	novel transcript	AC016831.4	130930209	130932206	1998	AC016831.4-201
1557287_at	ENST00000417483	ENSG00000231971	lincRNA	-1	6	lincRNA	novel transcript	AL078590.2	134428240	134520585	1360	AL078590.2-201
1558711_at	ENST00000500765	ENSG00000248019	antisense	1	4	antisense	FAM13A antisense RNA 1 [Source:HGNC Symbol;Acc:HGNC:19370]	FAM13A-AS1	88709789	88730103	3210	FAM13A-AS1-201
1568974_at	ENST00000432330	ENSG00000225391	lincRNA	-1	6	lincRNA	neuroblastoma highly expressed 1 [Source:NCBI gene;Acc:100294720]	NHEG1	136982165	136993234	1357	NHEG1-202
1560187_at	ENST00000430776	ENSG00000228215	lincRNA	1	1	lincRNA	novel transcript	AL954650.1	191875495	192011260	2051	AL954650.1-201
222384_at	ENST00000421703	ENSG00000232860	lincRNA	-1	1	processed_transcript	SMG7 antisense RNA 1 [Source:HGNC Symbol;Acc:HGNC:24518]	SMG7-AS1	183460874	183471746	2220	SMG7-AS1-201
233137_at	ENST00000627180	ENSG00000228863	antisense	1	1	antisense	novel transcript, antisense to CD48	AL121985.1	160676371	160684314	945	AL121985.1-205
231427_at	ENST00000566297	ENSG00000261504	lincRNA	1	1	lincRNA	long intergenic non-protein coding RNA 1686 [Source:HGNC Symbol;Acc:HGNC:27643]	LINC01686	182615254	182616629	1376	LINC01686-201
1563027_at	ENST00000419786	ENSG00000225539	lincRNA	1	2	lincRNA	long intergenic non-protein coding RNA 1821 [Source:HGNC Symbol;Acc:HGNC:52626]	LINC01821	194344282	194419645	1084	LINC01821-201
237421_at	ENST00000537366	ENSG00000248636	lincRNA	-1	12	lincRNA	uncharacterized LOC105370027 [Source:NCBI gene;Acc:105370027]	AC002070.1	119387987	119668079	693	AC002070.1-201
1562747_at	ENST00000424435	ENSG00000228013	antisense	-1	1	antisense	IL6R antisense RNA 1 [Source:HGNC Symbol;Acc:HGNC:53716]	IL6R-AS1	154402328	154406564	1756	IL6R-AS1-201
1561213_at	ENST00000440762	ENSG00000233973	lincRNA	1	1	lincRNA	long intergenic non-protein coding RNA 1360 [Source:HGNC Symbol;Acc:HGNC:50593]	LINC01360	73306170	73338877	3871	LINC01360-203
237537_at	ENST00000635317	ENSG00000233973	lincRNA	1	1	lincRNA	long intergenic non-protein coding RNA 1360 [Source:HGNC Symbol;Acc:HGNC:50593]	LINC01360	73306179	73355253	494	LINC01360-206
242262_x_at	ENST00000444827	ENSG00000233973	lincRNA	1	1	lincRNA	long intergenic non-protein coding RNA 1360 [Source:HGNC Symbol;Acc:HGNC:50593]	LINC01360	73306229	73348312	363	LINC01360-204
228514_at	ENST00000565041	ENSG00000261790	lincRNA	-1	16	lincRNA	novel transcript	AC005606.2	1986266	1990357	545	AC005606.2-202
1561528_at	ENST00000512624	ENSG00000249345	lincRNA	-1	12	lincRNA	long intergenic non-protein coding RNA 2405 [Source:HGNC Symbol;Acc:HGNC:53333]	LINC02405	126915203	127060397	1361	LINC02405-201
240268_at	ENST00000507482	ENSG00000249873	lincRNA	-1	12	lincRNA	long intergenic non-protein coding RNA 2372 [Source:HGNC Symbol;Acc:HGNC:53294]	LINC02372	126869490	126874690	1486	LINC02372-201
1555085_at	ENST00000457217	ENSG00000224718	lincRNA	1	1	lincRNA	long intergenic non-protein coding RNA 1657 [Source:HGNC Symbol;Acc:HGNC:52445]	LINC01657	175877343	175880468	1809	LINC01657-201
243663_at	ENST00000420648	ENSG00000234877	lincRNA	1	2	lincRNA	novel transcript	AC092660.1	78597911	78599406	371	AC092660.1-201
230642_at	ENST00000565153	ENSG00000260963	lincRNA	1	16	lincRNA	uncharacterized LOC105371264 [Source:NCBI gene;Acc:105371264]	AC026462.3	52607349	52613894	557	AC026462.3-201
238211_at	ENST00000565755	ENSG00000249231	lincRNA	-1	16	lincRNA	cancer susceptibility 16 [Source:HGNC Symbol;Acc:HGNC:48608]	CASC16	52552090	52554179	461	CASC16-203
235929_s_at	ENST00000609182	ENSG00000273248	lincRNA	-1	10	lincRNA	novel transcript	AC010997.4	75408973	75409326	354	AC010997.4-201
235928_at	ENST00000609182	ENSG00000273248	lincRNA	-1	10	lincRNA	novel transcript	AC010997.4	75408973	75409326	354	AC010997.4-201
229874_x_at	ENST00000452795	ENSG00000224174	lincRNA	1	1	lincRNA	novel transcript	AL137802.1	16520694	16521796	327	AL137802.1-201
235540_at	ENST00000523840	ENSG00000253476	lincRNA	-1	8	lincRNA	novel transcript	AC091185.1	25425521	25426580	528	AC091185.1-201
207615_s_at	ENST00000408886	ENSG00000221819	antisense	-1	16	antisense	GAS8 antisense RNA 1 [Source:HGNC Symbol;Acc:HGNC:1197]	GAS8-AS1	90028908	90029901	994	GAS8-AS1-201
1560638_a_at	ENST00000565668	ENSG00000260955	lincRNA	-1	8	lincRNA	uncharacterized LOC105375839 [Source:NCBI gene;Acc:105375839]	AC100821.2	54042989	54045629	440	AC100821.2-201
1560637_at	ENST00000565668	ENSG00000260955	lincRNA	-1	8	lincRNA	uncharacterized LOC105375839 [Source:NCBI gene;Acc:105375839]	AC100821.2	54042989	54045629	440	AC100821.2-201
241504_at	ENST00000434020	ENSG00000230587	lincRNA	-1	2	lincRNA	long intergenic non-protein coding RNA 2580 [Source:HGNC Symbol;Acc:HGNC:53751]	LINC02580	43097746	43102691	952	LINC02580-201
244754_at	ENST00000420096	ENSG00000233903	lincRNA	1	22	lincRNA	novel transcript	Z83851.1	42276355	42277052	545	Z83851.1-201
1560791_at	ENST00000501239	ENSG00000245928	antisense	1	4	antisense	uncharacterized LOC101928809 [Source:NCBI gene;Acc:101928809]	AC112719.2	75980790	76005942	1685	AC112719.2-201
236639_at	ENST00000454270	ENSG00000234452	antisense	1	10	antisense	SLC16A12 antisense RNA 1 [Source:HGNC Symbol;Acc:HGNC:51205]	SLC16A12-AS1	89456064	89468140	478	SLC16A12-AS1-202
228040_at	ENST00000305709	ENSG00000170161	lincRNA	1	9	lincRNA	uncharacterized LOC728673 [Source:NCBI gene;Acc:728673]	AL512625.1	62897449	62900104	2541	AL512625.1-201
1564109_at	ENST00000506039	ENSG00000249923	antisense	-1	22	antisense	uncharacterized LOC284865 [Source:NCBI gene;Acc:284865]	AC007663.2	20198729	20204918	2228	AC007663.2-201
1557721_at	ENST00000562897	ENSG00000260328	lincRNA	-1	17	lincRNA	novel transcript	AC104024.2	17011914	17014990	3077	AC104024.2-201
240361_at	ENST00000602674	ENSG00000269985	antisense	-1	6	antisense	uncharacterized LOC101927972 [Source:NCBI gene;Acc:101927972]	AL021328.1	5451683	5458033	1291	AL021328.1-201
238241_at	ENST00000509473	ENSG00000250846	lincRNA	1	4	lincRNA	EPHA5 antisense RNA 1 [Source:HGNC Symbol;Acc:HGNC:50602]	EPHA5-AS1	65669961	65693386	1177	EPHA5-AS1-202
230598_at	ENST00000608113	ENSG00000272606	antisense	1	2	antisense	novel transcript	AC015982.1	55617909	55618373	465	AC015982.1-201
1553614_a_at	ENST00000593640	ENSG00000231817	lincRNA	-1	13	lincRNA	long intergenic non-protein coding RNA 1198 [Source:HGNC Symbol;Acc:HGNC:49598]	LINC01198	46455135	46467872	956	LINC01198-203
1560833_at	ENST00000428440	ENSG00000232827	lincRNA	1	9	lincRNA	long intergenic non-protein coding RNA 1189 [Source:HGNC Symbol;Acc:HGNC:49592]	LINC01189	62515191	62522018	3321	LINC01189-201
1562308_at	ENST00000557481	ENSG00000258754	lincRNA	-1	15	lincRNA	long intergenic non-protein coding RNA 1579 [Source:HGNC Symbol;Acc:HGNC:27519]	LINC01579	93718542	93900599	3480	LINC01579-207
1560297_at	ENST00000421894	ENSG00000235313	sense_intronic	1	20	sense_intronic	HM13 intronic transcript 1 [Source:HGNC Symbol;Acc:HGNC:41424]	HM13-IT1	31563166	31564076	356	HM13-IT1-201
1561461_at	ENST00000608495	ENSG00000272874	lincRNA	1	20	lincRNA	novel transcript	AL034548.1	267186	268857	1672	AL034548.1-201
1553464_at	ENST00000332558	ENSG00000183470	lincRNA	1	7	lincRNA	uncharacterized FLJ40288 [Source:NCBI gene;Acc:286023]	FLJ40288	132648794	132728769	1998	FLJ40288-201
237659_at	ENST00000573229	ENSG00000183470	lincRNA	1	7	lincRNA	uncharacterized FLJ40288 [Source:NCBI gene;Acc:286023]	FLJ40288	132659531	132672294	601	FLJ40288-202
237447_at	ENST00000326341	ENSG00000178803	antisense	-1	22	antisense	ADORA2A antisense RNA 1 [Source:HGNC Symbol;Acc:HGNC:37122]	ADORA2A-AS1	24429206	24494800	2557	ADORA2A-AS1-201
239513_at	ENST00000427813	ENSG00000178803	antisense	-1	22	antisense	ADORA2A antisense RNA 1 [Source:HGNC Symbol;Acc:HGNC:37122]	ADORA2A-AS1	24438276	24495074	2027	ADORA2A-AS1-203
1558850_s_at	ENST00000578613	ENSG00000263812	lincRNA	1	18	lincRNA	long intergenic non-protein coding RNA 908 [Source:HGNC Symbol;Acc:HGNC:27599]	LINC00908	76528655	76559826	2242	LINC00908-202
1558849_at	ENST00000578613	ENSG00000263812	lincRNA	1	18	lincRNA	long intergenic non-protein coding RNA 908 [Source:HGNC Symbol;Acc:HGNC:27599]	LINC00908	76528655	76559826	2242	LINC00908-202
1568908_at	ENST00000575767	ENSG00000261856	lincRNA	-1	16	lincRNA	long intergenic non-protein coding RNA 2186 [Source:HGNC Symbol;Acc:HGNC:53048]	LINC02186	14018880	14021077	885	LINC02186-201
229437_at	ENST00000456917	ENSG00000234883	lincRNA	1	21	lincRNA	MIR155 host gene [Source:HGNC Symbol;Acc:HGNC:35460]	MIR155HG	25561909	25575168	1600	MIR155HG-201
229548_at	ENST00000609212	ENSG00000272669	antisense	1	22	antisense	novel transcript, antisense to SUN2	AL021707.6	38742625	38743115	491	AL021707.6-201
240431_at	ENST00000431656	ENSG00000229307	lincRNA	1	13	lincRNA	long intergenic non-protein coding RNA 459 [Source:HGNC Symbol;Acc:HGNC:42808]	LINC00459	62323657	62328833	376	LINC00459-201
1552607_at	ENST00000598177	ENSG00000272681	lincRNA	-1	X	lincRNA	family with sequence similarity 223 member B [Source:HGNC Symbol;Acc:HGNC:34048]	FAM223B	154632470	154633182	713	FAM223B-202
1555617_x_at	ENST00000596488	ENSG00000268157	antisense	1	19	antisense	novel transcript, antisense to TEAD2	AC010524.1	49356152	49357769	494	AC010524.1-201
1555616_at	ENST00000596488	ENSG00000268157	antisense	1	19	antisense	novel transcript, antisense to TEAD2	AC010524.1	49356152	49357769	494	AC010524.1-201
1562785_at	ENST00000500009	ENSG00000246375	lincRNA	1	4	lincRNA	uncharacterized LOC105369192 [Source:NCBI gene;Acc:105369192]	AC107067.1	88284942	88331421	1654	AC107067.1-201
1562950_at	ENST00000589999	ENSG00000266893	lincRNA	-1	19	lincRNA	novel transcript	AC005394.1	28491864	28632728	1269	AC005394.1-201
235665_at	ENST00000601211	ENSG00000268047	antisense	-1	19	antisense	novel transcript, antisense to PTOV1	AC018766.1	49852887	49854967	484	AC018766.1-201
1557224_at	ENST00000616916	ENSG00000274315	antisense	-1	12	antisense	novel transcript, antisense to FAR2	AC009318.3	29331434	29331936	503	AC009318.3-201
239158_at	ENST00000616866	ENSG00000277744	sense_intronic	1	19	sense_intronic	novel transcript, sense intronic TMEM91	AC011462.4	41373971	41374419	449	AC011462.4-201
1563391_at	ENST00000412647	ENSG00000232964	lincRNA	-1	1	lincRNA	long intergenic non-protein coding RNA 1737 [Source:HGNC Symbol;Acc:HGNC:52525]	LINC01737	230592660	230595583	403	LINC01737-201
1561539_at	ENST00000499504	ENSG00000246523	lincRNA	1	11	lincRNA	uncharacterized LOC100506368 [Source:NCBI gene;Acc:100506368]	AP001528.1	86955619	87000959	1223	AP001528.1-201
1556421_at	ENST00000512294	ENSG00000248801	antisense	-1	8	antisense	C8orf34 antisense RNA 1 [Source:HGNC Symbol;Acc:HGNC:27840]	C8orf34-AS1	68303468	68331491	1600	C8orf34-AS1-201
1570572_at	ENST00000617468	ENSG00000247934	antisense	-1	12	antisense	novel transcript, antisense to CCDC91	AC022364.1	28188330	28190738	2409	AC022364.1-202
240518_at	ENST00000617468	ENSG00000247934	antisense	-1	12	antisense	novel transcript, antisense to CCDC91	AC022364.1	28188330	28190738	2409	AC022364.1-202
244740_at	ENST00000586822	ENSG00000166770	lincRNA	1	19	lincRNA	ZNF667 antisense RNA 1 (head to head) [Source:HGNC Symbol;Acc:HGNC:44321]	ZNF667-AS1	56477603	56494307	468	ZNF667-AS1-203
244741_s_at	ENST00000586822	ENSG00000166770	lincRNA	1	19	lincRNA	ZNF667 antisense RNA 1 (head to head) [Source:HGNC Symbol;Acc:HGNC:44321]	ZNF667-AS1	56477603	56494307	468	ZNF667-AS1-203
237137_at	ENST00000602755	ENSG00000270066	lincRNA	1	1	lincRNA	small Cajal body-specific RNA 2	AL356488.2	109100193	109100619	427	AL356488.2-201
1559116_s_at	ENST00000608574	ENSG00000273382	antisense	-1	1	antisense	novel transcript, antisense to TMEM167B	AL356488.3	109087971	109090858	2888	AL356488.3-201
240487_at	ENST00000517582	ENSG00000253447	antisense	-1	5	antisense	uncharacterized LOC102724551 [Source:NCBI gene;Acc:102724551]	AC113423.2	174081506	174086559	545	AC113423.2-201
1568888_at	ENST00000499143	ENSG00000245498	antisense	1	11	antisense	uncharacterized LOC100507283 [Source:NCBI gene;Acc:100507283]	AP000866.1	124800450	124834487	2886	AP000866.1-201
1563776_at	ENST00000529392	ENSG00000245498	antisense	1	11	antisense	uncharacterized LOC100507283 [Source:NCBI gene;Acc:100507283]	AP000866.1	124800910	124806745	2792	AP000866.1-202
210922_at	ENST00000594299	ENSG00000269653	sense_intronic	1	19	sense_intronic	novel transcript, sense intronic to SIPA1L3	AC011479.3	38184376	38186265	1890	AC011479.3-201
239034_at	ENST00000357412	ENSG00000196741	lincRNA	1	X	lincRNA	long intergenic non-protein coding RNA 1560 [Source:HGNC Symbol;Acc:HGNC:27333]	LINC01560	47483571	47484823	1253	LINC01560-201
1561212_at	ENST00000439913	ENSG00000234864	lincRNA	1	10	lincRNA	uncharacterized LOC107984178 [Source:NCBI gene;Acc:107984178]	AL022344.1	42696035	42706453	3965	AL022344.1-201
1561526_at	ENST00000452944	ENSG00000235538	lincRNA	1	6	lincRNA	novel transcript	AL137005.1	163703904	163759841	719	AL137005.1-201
236351_at	ENST00000448663	ENSG00000235026	antisense	-1	2	antisense	DPP10 antisense RNA 1 [Source:HGNC Symbol;Acc:HGNC:40941]	DPP10-AS1	115130935	115161191	644	DPP10-AS1-202
1561489_at	ENST00000473426	ENSG00000283994	sense_intronic	1	2	sense_intronic	uncharacterized LOC101928361 [Source:NCBI gene;Acc:101928361]	AC092652.3	143601517	143608759	1517	AC092652.3-201
235373_at	ENST00000545914	ENSG00000247498	antisense	1	12	antisense	GPRC5D and HEBP1 antisense RNA 1 [Source:HGNC Symbol;Acc:HGNC:53599]	GPRC5D-AS1	12927726	12980307	566	GPRC5D-AS1-208
1559066_at	ENST00000563434	ENSG00000259953	sense_overlapping	-1	9	sense_overlapping	novel transcript, overlapping SUSD1	AL138756.1	112032555	112037730	4488	AL138756.1-201
1559067_a_at	ENST00000563434	ENSG00000259953	sense_overlapping	-1	9	sense_overlapping	novel transcript, overlapping SUSD1	AL138756.1	112032555	112037730	4488	AL138756.1-201
236769_at	ENST00000563434	ENSG00000259953	sense_overlapping	-1	9	sense_overlapping	novel transcript, overlapping SUSD1	AL138756.1	112032555	112037730	4488	AL138756.1-201
1559213_at	ENST00000522365	ENSG00000253898	lincRNA	1	8	lincRNA	long intergenic non-protein coding RNA 1419 [Source:HGNC Symbol;Acc:HGNC:50712]	LINC01419	83403758	83408900	1521	LINC01419-201
238039_at	ENST00000421004	ENSG00000245556	lincRNA	-1	5	lincRNA	SCAMP1 antisense RNA 1 [Source:HGNC Symbol;Acc:HGNC:50544]	SCAMP1-AS1	78358801	78360507	1479	SCAMP1-AS1-201
234424_at	ENST00000632171	ENSG00000281953	lincRNA	-1	CHR_HSCHR8_1_CTG1	lincRNA	novel transcript	AF067845.3	1368648	1369833	1186	AF067845.3-201
234443_at	ENST00000513309	ENSG00000250433	antisense	-1	3	antisense	CLSTN2 antisense RNA 1 [Source:HGNC Symbol;Acc:HGNC:49095]	CLSTN2-AS1	140505611	140508789	2693	CLSTN2-AS1-201
234100_at	ENST00000621248	ENSG00000275481	lincRNA	1	12	lincRNA	novel transcript	AC025031.4	46388856	46392126	3271	AC025031.4-201
244270_at	ENST00000554918	ENSG00000259116	antisense	-1	14	antisense	uncharacterized LOC102723809 [Source:NCBI gene;Acc:102723809]	AL049869.3	64514154	64540368	558	AL049869.3-202
1563235_at	ENST00000416510	ENSG00000236230	lincRNA	-1	1	lincRNA	novel transcript	AL356108.1	222089169	222387434	675	AL356108.1-201
230136_at	ENST00000620617	ENSG00000275964	lincRNA	1	13	lincRNA	novel transcript	AL355001.2	19863858	19865048	1191	AL355001.2-201
222184_at	ENST00000602981	ENSG00000270074	lincRNA	1	8	lincRNA	novel transcript	AC087203.3	12412827	12414373	1547	AC087203.3-201
1559403_at	ENST00000604516	ENSG00000270362	antisense	1	6	antisense	HMGN3 antisense RNA 1 [Source:HGNC Symbol;Acc:HGNC:48984]	HMGN3-AS1	79233718	79236797	2946	HMGN3-AS1-201
1559404_a_at	ENST00000604516	ENSG00000270362	antisense	1	6	antisense	HMGN3 antisense RNA 1 [Source:HGNC Symbol;Acc:HGNC:48984]	HMGN3-AS1	79233718	79236797	2946	HMGN3-AS1-201
237490_at	ENST00000561701	ENSG00000261296	lincRNA	1	15	lincRNA	novel transcript	AC126323.6	62274163	62278358	451	AC126323.6-201
1560934_at	ENST00000610409	ENSG00000274895	antisense	-1	1	antisense	novel transcript, antisense to PROX1	AC011700.1	213983793	213986419	2627	AC011700.1-201
1560935_s_at	ENST00000610409	ENSG00000274895	antisense	-1	1	antisense	novel transcript, antisense to PROX1	AC011700.1	213983793	213986419	2627	AC011700.1-201
238953_at	ENST00000451140	ENSG00000234494	antisense	-1	17	antisense	SP2 antisense RNA 1 [Source:HGNC Symbol;Acc:HGNC:51341]	SP2-AS1	47898274	47941410	1225	SP2-AS1-203
216459_x_at	ENST00000458361	ENSG00000237775	antisense	-1	6	antisense	DDR1 divergent transcript [Source:HGNC Symbol;Acc:HGNC:28694]	DDR1-DT	30866982	30875918	3994	DDR1-DT-206
1569816_at	ENST00000423637	ENSG00000236461	lincRNA	-1	9	lincRNA	uncharacterized LOC101928748 [Source:NCBI gene;Acc:101928748]	AL162425.1	115119539	115138409	1525	AL162425.1-201
233048_at	ENST00000437899	ENSG00000229227	lincRNA	1	10	lincRNA	novel transcript	AL356056.1	46597918	46612154	369	AL356056.1-201
239777_at	ENST00000635379	ENSG00000214900	lincRNA	-1	14	lincRNA	long intergenic non-protein coding RNA 1588 [Source:HGNC Symbol;Acc:HGNC:27503]	LINC01588	49960544	50089203	1595	LINC01588-217
237460_x_at	ENST00000533506	ENSG00000214900	lincRNA	-1	14	lincRNA	long intergenic non-protein coding RNA 1588 [Source:HGNC Symbol;Acc:HGNC:27503]	LINC01588	49990990	49993134	1316	LINC01588-205
1564785_at	ENST00000623502	ENSG00000214900	lincRNA	-1	14	lincRNA	long intergenic non-protein coding RNA 1588 [Source:HGNC Symbol;Acc:HGNC:27503]	LINC01588	50083651	50092643	975	LINC01588-216
243245_at	ENST00000556434	ENSG00000214900	lincRNA	-1	14	lincRNA	long intergenic non-protein coding RNA 1588 [Source:HGNC Symbol;Acc:HGNC:27503]	LINC01588	49927571	49961960	892	LINC01588-211
240917_at	ENST00000433684	ENSG00000226440	antisense	1	6	antisense	novel transcript	AL365214.2	112236093	112307009	1365	AL365214.2-201
1570226_at	ENST00000502430	ENSG00000250365	antisense	1	14	antisense	uncharacterized LOC101927124 [Source:NCBI gene;Acc:101927124]	AL139353.2	31420758	31452883	1213	AL139353.2-202
1569900_at	ENST00000377977	ENSG00000204929	lincRNA	1	2	processed_transcript	uncharacterized LOC105369167 [Source:NCBI gene;Acc:105369167]	AC007389.1	65436730	65692185	1266	AC007389.1-202
243721_at	ENST00000584734	ENSG00000266604	lincRNA	-1	18	lincRNA	long intergenic non-protein coding RNA 1887 [Source:HGNC Symbol;Acc:HGNC:52706]	LINC01887	10612304	10626353	860	LINC01887-202
216849_at	ENST00000420724	ENSG00000235725	lincRNA	-1	2	lincRNA	novel transcript	AC007389.3	65589566	65640177	1656	AC007389.3-201
224816_at	ENST00000609998	ENSG00000273151	antisense	-1	7	antisense	novel transcript, antisense to GET4	AC073957.3	879790	886547	6758	AC073957.3-201
227922_x_at	ENST00000604354	ENSG00000238035	lincRNA	1	5	lincRNA	novel transcript	AC138035.1	181316368	181324685	1066	AC138035.1-203
243742_at	ENST00000580564	ENSG00000263958	lincRNA	1	18	lincRNA	myosin heavy chain IB-like [Source:NCBI gene;Acc:100505797]	AC091138.1	72868388	72881399	285	AC091138.1-201
1561514_at	ENST00000584544	ENSG00000263711	lincRNA	-1	18	processed_transcript	uncharacterized LOC400655 [Source:NCBI gene;Acc:400655]	AC079062.1	73151241	73264303	1396	AC079062.1-201
1569264_at	ENST00000581011	ENSG00000263711	lincRNA	-1	18	processed_transcript	uncharacterized LOC400655 [Source:NCBI gene;Acc:400655]	AC079062.1	73154058	73264480	2636	AC079062.1-202
1561256_at	ENST00000517807	ENSG00000253510	lincRNA	-1	8	lincRNA	TEC	AC004944.1	5506068	5509126	3059	AC004944.1-201
236842_at	ENST00000576345	ENSG00000263293	antisense	-1	17	antisense	thyroid cancer-associated transcript 158 [Source:NCBI gene;Acc:102724508]	THCAT158	47303460	47305685	487	THCAT158-202
1559568_at	ENST00000617439	ENSG00000278576	sense_intronic	1	14	sense_intronic	novel transcript, sense intronic to ZC3H14	AL162171.3	88589231	88592408	3178	AL162171.3-201
232575_at	ENST00000612507	ENSG00000277320	misc_RNA	1	9	misc_RNA	0	RF01894	76785782	76786190	409	RF01894.1-201
1564200_at	ENST00000423530	ENSG00000235770	lincRNA	-1	2	lincRNA	long intergenic non-protein coding RNA 607 [Source:HGNC Symbol;Acc:HGNC:43944]	LINC00607	215619635	215827403	2104	LINC00607-204
233062_at	ENST00000456943	ENSG00000250903	lincRNA	1	6	lincRNA	GMDS divergent transcript [Source:HGNC Symbol;Acc:HGNC:48993]	GMDS-DT	2245777	2283774	2308	GMDS-DT-201
233063_s_at	ENST00000456943	ENSG00000250903	lincRNA	1	6	lincRNA	GMDS divergent transcript [Source:HGNC Symbol;Acc:HGNC:48993]	GMDS-DT	2245777	2283774	2308	GMDS-DT-201
1560448_at	ENST00000425316	ENSG00000246334	antisense	-1	5	antisense	PRR7 antisense RNA 1 [Source:HGNC Symbol;Acc:HGNC:27961]	PRR7-AS1	177438503	177447699	741	PRR7-AS1-201
234493_at	ENST00000376678	ENSG00000204603	lincRNA	1	12	lincRNA	long intergenic non-protein coding RNA 1257 [Source:HGNC Symbol;Acc:HGNC:26972]	LINC01257	131165011	131212931	2473	LINC01257-201
240352_at	ENST00000446167	ENSG00000237950	antisense	-1	1	antisense	novel transcript	AL357079.1	43944370	43946302	486	AL357079.1-201
1563612_at	ENST00000314040	ENSG00000176515	lincRNA	1	6	lincRNA	novel transcript	AL033381.1	1079929	1104946	3435	AL033381.1-201
1558790_s_at	ENST00000527067	ENSG00000255559	antisense	1	8	antisense	ZNF252P antisense RNA 1 [Source:HGNC Symbol;Acc:HGNC:27821]	ZNF252P-AS1	145002811	145006046	3236	ZNF252P-AS1-201
1563007_at	ENST00000499910	ENSG00000246084	lincRNA	1	14	lincRNA	long intergenic non-protein coding RNA 2325 [Source:HGNC Symbol;Acc:HGNC:53245]	LINC02325	97458870	97464159	1115	LINC02325-201
242977_at	ENST00000438575	ENSG00000227579	lincRNA	-1	1	lincRNA	novel transcript	AL122019.1	177393287	177576949	798	AL122019.1-201
237848_at	ENST00000545853	ENSG00000256732	lincRNA	-1	12	lincRNA	uncharacterized LOC100996671 [Source:NCBI gene;Acc:100996671]	AC006065.4	126610034	126690260	456	AC006065.4-201
237425_at	ENST00000449805	ENSG00000226387	antisense	-1	10	antisense	SORCS3 antisense RNA 1 [Source:HGNC Symbol;Acc:HGNC:45244]	SORCS3-AS1	104664608	104666200	1278	SORCS3-AS1-201
231443_at	ENST00000453348	ENSG00000236081	lincRNA	-1	7	lincRNA	ELFN1 antisense RNA 1 [Source:HGNC Symbol;Acc:HGNC:39071]	ELFN1-AS1	1738630	1742272	637	ELFN1-AS1-202
236093_at	ENST00000597230	ENSG00000268516	antisense	-1	19	antisense	uncharacterized LOC105372482 [Source:NCBI gene;Acc:105372482]	AC020915.3	58257270	58278808	2708	AC020915.3-201
227479_at	ENST00000634676	ENSG00000283103	antisense	-1	19	antisense	novel transcript, antisense to ERVK3-1	AC010642.2	58310449	58326933	2413	AC010642.2-201
1556944_at	ENST00000419738	ENSG00000236656	antisense	-1	1	antisense	uncharacterized LOC107985213 [Source:NCBI gene;Acc:107985213]	AL365440.2	158474454	158494886	2597	AL365440.2-201
1556945_a_at	ENST00000419738	ENSG00000236656	antisense	-1	1	antisense	uncharacterized LOC107985213 [Source:NCBI gene;Acc:107985213]	AL365440.2	158474454	158494886	2597	AL365440.2-201
231413_at	ENST00000607670	ENSG00000271746	antisense	1	1	antisense	novel transcript, antisense to ACOT7	AL031848.2	6393555	6394391	837	AL031848.2-201
1556725_a_at	ENST00000550135	ENSG00000176593	antisense	1	19	processed_transcript	uncharacterized LOC100128398 [Source:NCBI gene;Acc:100128398]	AC008969.1	58002061	58011232	6438	AC008969.1-201
1556724_at	ENST00000550135	ENSG00000176593	antisense	1	19	processed_transcript	uncharacterized LOC100128398 [Source:NCBI gene;Acc:100128398]	AC008969.1	58002061	58011232	6438	AC008969.1-201
1552942_at	ENST00000425559	ENSG00000235710	lincRNA	-1	1	lincRNA	uncharacterized LOC149373 [Source:NCBI gene;Acc:149373]	AL109810.2	231184098	231187627	1348	AL109810.2-201
1569756_at	ENST00000546821	ENSG00000257771	lincRNA	1	12	lincRNA	long intergenic non-protein coding RNA 2395 [Source:HGNC Symbol;Acc:HGNC:53322]	LINC02395	49911953	49926339	3157	LINC02395-201
236387_at	ENST00000413962	ENSG00000224043	antisense	-1	2	antisense	CCNT2 antisense RNA 1 [Source:HGNC Symbol;Acc:HGNC:40130]	CCNT2-AS1	134867318	134918678	636	CCNT2-AS1-202
1556909_at	ENST00000564156	ENSG00000261194	lincRNA	-1	18	lincRNA	long intergenic non-protein coding RNA 1898 [Source:HGNC Symbol;Acc:HGNC:52717]	LINC01898	75696079	75712385	1903	LINC01898-201
1561579_at	ENST00000564481	ENSG00000261449	antisense	-1	8	antisense	novel transcript, antisense to AP3M2	AC103724.3	42151772	42152763	992	AC103724.3-201
1556662_at	ENST00000506009	ENSG00000250116	antisense	-1	2	antisense	uncharacterized LOC100506142 [Source:NCBI gene;Acc:100506142]	AC018682.1	46568256	46580238	1519	AC018682.1-201
1556663_s_at	ENST00000506009	ENSG00000250116	antisense	-1	2	antisense	uncharacterized LOC100506142 [Source:NCBI gene;Acc:100506142]	AC018682.1	46568256	46580238	1519	AC018682.1-201
230781_at	ENST00000510667	ENSG00000249307	antisense	1	4	antisense	long intergenic non-protein coding RNA 1088 [Source:HGNC Symbol;Acc:HGNC:49148]	LINC01088	78971748	79308472	534	LINC01088-206
1560891_a_at	ENST00000515597	ENSG00000249307	antisense	1	4	antisense	long intergenic non-protein coding RNA 1088 [Source:HGNC Symbol;Acc:HGNC:49148]	LINC01088	79195834	79299565	664	LINC01088-211
1560890_at	ENST00000515597	ENSG00000249307	antisense	1	4	antisense	long intergenic non-protein coding RNA 1088 [Source:HGNC Symbol;Acc:HGNC:49148]	LINC01088	79195834	79299565	664	LINC01088-211
240398_at	ENST00000443422	ENSG00000228382	sense_intronic	-1	1	sense_intronic	ITPKB intronic transcript 1 [Source:HGNC Symbol;Acc:HGNC:41349]	ITPKB-IT1	226656640	226659670	719	ITPKB-IT1-202
208301_at	ENST00000593524	ENSG00000269318	antisense	-1	19	antisense	novel transcript, antisense to MPND	AC007292.2	4356637	4358448	1812	AC007292.2-201
235939_at	ENST00000565390	ENSG00000260920	sense_overlapping	1	1	sense_overlapping	novel transcript, sense overlapping with ZNF643	AL031985.3	40464319	40466767	2449	AL031985.3-201
1563707_at	ENST00000547799	ENSG00000257433	antisense	1	12	antisense	uncharacterized LOC105369748 [Source:NCBI gene;Acc:105369748]	AC004241.1	47706085	47742294	3299	AC004241.1-201
1556851_at	ENST00000501718	ENSG00000247011	lincRNA	-1	17	lincRNA	novel transcript	AC005920.1	50934989	50944713	2054	AC005920.1-201
1556852_a_at	ENST00000501718	ENSG00000247011	lincRNA	-1	17	lincRNA	novel transcript	AC005920.1	50934989	50944713	2054	AC005920.1-201
1570084_at	ENST00000438380	ENSG00000236643	antisense	1	9	antisense	novel transcript	AL354928.1	124770123	124772927	617	AL354928.1-201
1562413_at	ENST00000530583	ENSG00000233220	lincRNA	1	11	lincRNA	long intergenic non-protein coding RNA 167 [Source:HGNC Symbol;Acc:HGNC:30468]	LINC00167	130002938	130004356	1419	LINC00167-201
230787_at	ENST00000455503	ENSG00000237976	antisense	1	1	antisense	novel transcript	AL391069.3	151346967	151348027	618	AL391069.3-201
240490_at	ENST00000437753	ENSG00000229444	antisense	-1	1	antisense	uncharacterized LOC101929592 [Source:NCBI gene;Acc:101929592]	AL451062.1	43709392	43727343	469	AL451062.1-201
230460_at	ENST00000463408	ENSG00000239523	antisense	1	3	antisense	MYLK antisense RNA 1 [Source:HGNC Symbol;Acc:HGNC:42440]	MYLK-AS1	123585556	123629822	568	MYLK-AS1-201
235101_at	ENST00000363220	ENSG00000200090	misc_RNA	-1	11	misc_RNA	0	RF00019	47726894	47726992	99	RF00019.110-201
237313_at	ENST00000581579	ENSG00000265096	antisense	-1	17	antisense	C1QTNF1 antisense RNA 1 [Source:HGNC Symbol;Acc:HGNC:44351]	C1QTNF1-AS1	79019209	79027601	865	C1QTNF1-AS1-202
240160_x_at	ENST00000426929	ENSG00000230184	sense_intronic	-1	1	sense_intronic	SMYD3 intronic transcript 1 [Source:HGNC Symbol;Acc:HGNC:41406]	SMYD3-IT1	246321663	246322438	361	SMYD3-IT1-201
1560784_x_at	ENST00000613430	ENSG00000277011	lincRNA	1	12	lincRNA	novel transcript	AC148477.4	132282814	132284606	1793	AC148477.4-201
1560782_at	ENST00000613430	ENSG00000277011	lincRNA	1	12	lincRNA	novel transcript	AC148477.4	132282814	132284606	1793	AC148477.4-201
1560251_at	ENST00000500076	ENSG00000246331	lincRNA	1	12	lincRNA	uncharacterized LOC645485 [Source:NCBI gene;Acc:645485]	AC010198.1	30755074	30780739	1552	AC010198.1-201
1570269_at	ENST00000569293	ENSG00000260142	lincRNA	1	2	lincRNA	novel transcript	AC068135.2	193898367	193899394	1028	AC068135.2-201
1568832_a_at	ENST00000567904	ENSG00000260360	lincRNA	-1	1	lincRNA	novel transcript	AL353708.1	179953184	179954440	1257	AL353708.1-201
1559287_at	ENST00000606285	ENSG00000272463	lincRNA	-1	6	lincRNA	novel transcript	AL357054.4	708592	711405	2814	AL357054.4-201
1569782_at	ENST00000419853	ENSG00000228392	lincRNA	-1	9	lincRNA	uncharacterized LOC101929116 [Source:NCBI gene;Acc:101929116]	AL162391.1	126270121	126275918	2102	AL162391.1-201
1564220_a_at	ENST00000547963	ENSG00000249550	lincRNA	-1	12	lincRNA	long intergenic non-protein coding RNA 1234 [Source:HGNC Symbol;Acc:HGNC:49757]	LINC01234	113744577	113773683	2088	LINC01234-202
1554946_at	ENST00000510694	ENSG00000249550	lincRNA	-1	12	lincRNA	long intergenic non-protein coding RNA 1234 [Source:HGNC Symbol;Acc:HGNC:49757]	LINC01234	113751014	113773639	1467	LINC01234-201
1555095_at	ENST00000495520	ENSG00000146521	lincRNA	-1	6	lincRNA	long intergenic non-protein coding RNA 1558 [Source:HGNC Symbol;Acc:HGNC:21235]	LINC01558	167784537	167796859	1652	LINC01558-202
207698_at	ENST00000366822	ENSG00000146521	lincRNA	-1	6	lincRNA	long intergenic non-protein coding RNA 1558 [Source:HGNC Symbol;Acc:HGNC:21235]	LINC01558	167786820	167796846	1173	LINC01558-201
1557410_at	ENST00000553105	ENSG00000257176	antisense	-1	12	antisense	uncharacterized LOC100506606 [Source:NCBI gene;Acc:100506606]	AC009318.1	29280418	29317848	2380	AC009318.1-201
1563260_at	ENST00000374801	ENSG00000204250	lincRNA	1	9	lincRNA	long intergenic non-protein coding RNA 587 [Source:HGNC Symbol;Acc:HGNC:31372]	LINC00587	102519636	102657514	590	LINC00587-201
1557233_at	ENST00000508110	ENSG00000251165	antisense	-1	4	antisense	F11 antisense RNA 1 [Source:HGNC Symbol;Acc:HGNC:27725]	F11-AS1	186423728	186500997	1512	F11-AS1-202
1563385_at	ENST00000451410	ENSG00000227342	lincRNA	-1	21	lincRNA	long intergenic non-protein coding RNA 307 [Source:HGNC Symbol;Acc:HGNC:16727]	LINC00307	30209151	30211783	424	LINC00307-201
1564257_at	ENST00000437930	ENSG00000180139	antisense	1	10	antisense	ACTA2 antisense RNA 1 [Source:HGNC Symbol;Acc:HGNC:45169]	ACTA2-AS1	88932643	88940340	2450	ACTA2-AS1-201
238479_at	ENST00000561652	ENSG00000260966	sense_overlapping	-1	11	sense_overlapping	novel transcript, overlapping to DCUN1D5	AP001486.2	103050687	103055799	5113	AP001486.2-201
239425_at	ENST00000561652	ENSG00000260966	sense_overlapping	-1	11	sense_overlapping	novel transcript, overlapping to DCUN1D5	AP001486.2	103050687	103055799	5113	AP001486.2-201
243421_at	ENST00000604271	ENSG00000270571	antisense	1	2	antisense	novel transcript, antisense to TACR1	AC007681.1	75154366	75189949	3438	AC007681.1-201
1560208_at	ENST00000591665	ENSG00000267577	antisense	1	19	antisense	novel transcript, antisense to C19orf51 and SYT5	AC010327.3	55158939	55177540	1643	AC010327.3-201
240945_at	ENST00000451328	ENSG00000230627	lincRNA	-1	6	lincRNA	novel transcript	Z97205.1	164108620	164109694	448	Z97205.1-201
1559806_at	ENST00000564697	ENSG00000260422	lincRNA	-1	6	lincRNA	novel transcript	Z97205.2	164084023	164085661	1639	Z97205.2-201
1557652_a_at	ENST00000418161	ENSG00000173811	antisense	1	3	antisense	CCDC13 antisense RNA 1 [Source:HGNC Symbol;Acc:HGNC:41142]	CCDC13-AS1	42732577	42746768	2049	CCDC13-AS1-201
1562046_at	ENST00000419450	ENSG00000229051	lincRNA	1	1	lincRNA	long intergenic non-protein coding RNA 1788 [Source:HGNC Symbol;Acc:HGNC:52577]	LINC01788	70706453	70786468	2086	LINC01788-201
244422_at	ENST00000432195	ENSG00000225938	antisense	-1	1	antisense	novel transcript	AL109741.1	101235683	101236528	403	AL109741.1-201
240460_at	ENST00000419064	ENSG00000233682	antisense	-1	6	antisense	uncharacterized LOC101929122 [Source:NCBI gene;Acc:101929122]	AL356417.2	159165899	159167353	395	AL356417.2-201
235808_at	ENST00000453011	ENSG00000233184	antisense	1	1	antisense	uncharacterized LOC102606465 [Source:NCBI gene;Acc:102606465]	AC093157.1	101025878	101080562	794	AC093157.1-201
228661_s_at	ENST00000446527	ENSG00000233184	antisense	1	1	antisense	uncharacterized LOC102606465 [Source:NCBI gene;Acc:102606465]	AC093157.1	101025919	101087171	1045	AC093157.1-202
232589_at	ENST00000446527	ENSG00000233184	antisense	1	1	antisense	uncharacterized LOC102606465 [Source:NCBI gene;Acc:102606465]	AC093157.1	101025919	101087171	1045	AC093157.1-202
230729_at	ENST00000603652	ENSG00000270820	antisense	1	2	antisense	novel transcript, antisense to XPO1	AC016727.1	61471188	61482720	545	AC016727.1-201
235322_at	ENST00000586784	ENSG00000267575	lincRNA	1	19	lincRNA	uncharacterized LOC101927151 [Source:NCBI gene;Acc:101927151]	AC006504.5	27793483	27798282	656	AC006504.5-202
1569478_s_at	ENST00000590628	ENSG00000267575	lincRNA	1	19	lincRNA	uncharacterized LOC101927151 [Source:NCBI gene;Acc:101927151]	AC006504.5	27793494	27806782	1335	AC006504.5-203
240121_x_at	ENST00000590628	ENSG00000267575	lincRNA	1	19	lincRNA	uncharacterized LOC101927151 [Source:NCBI gene;Acc:101927151]	AC006504.5	27793494	27806782	1335	AC006504.5-203
236572_at	ENST00000556578	ENSG00000258944	antisense	-1	14	antisense	novel transcript, antisense to PAPLN	AC004846.2	73272182	73274081	777	AC004846.2-201
1563341_at	ENST00000431165	ENSG00000230612	antisense	1	5	antisense	novel transcript, antisense to KIF3A	AC004039.1	132688681	132721583	502	AC004039.1-201
1570445_a_at	ENST00000508056	ENSG00000283235	lincRNA	-1	5	processed_transcript	novel transcript	AC139493.2	176173345	176199295	1612	AC139493.2-201
1570444_at	ENST00000508056	ENSG00000283235	lincRNA	-1	5	processed_transcript	novel transcript	AC139493.2	176173345	176199295	1612	AC139493.2-201
235416_at	ENST00000510155	ENSG00000283235	lincRNA	-1	5	processed_transcript	novel transcript	AC139493.2	176173353	176175393	544	AC139493.2-202
1558587_at	ENST00000512675	ENSG00000248469	antisense	-1	5	antisense	uncharacterized LOC100996385 [Source:NCBI gene;Acc:100996385]	AC139491.1	176049678	176062021	1516	AC139491.1-201
1566039_a_at	ENST00000512675	ENSG00000248469	antisense	-1	5	antisense	uncharacterized LOC100996385 [Source:NCBI gene;Acc:100996385]	AC139491.1	176049678	176062021	1516	AC139491.1-201
1560306_at	ENST00000582881	ENSG00000265625	sense_intronic	-1	17	sense_intronic	novel transcript, sense intronic to SSH2	AC104564.5	29644796	29645847	1052	AC104564.5-201
236704_at	ENST00000610119	ENSG00000272755	lincRNA	1	1	lincRNA	novel transcript	AC245297.2	149264252	149264816	565	AC245297.2-201
216673_at	ENST00000250776	ENSG00000129816	lincRNA	1	Y	lincRNA	testis-specific transcript, Y-linked 1B [Source:HGNC Symbol;Acc:HGNC:37981]	TTTY1B	6390431	6411564	910	TTTY1B-201
217261_at	ENST00000450591	ENSG00000212856	lincRNA	-1	Y	lincRNA	testis-specific transcript, Y-linked 2B [Source:HGNC Symbol;Acc:HGNC:37982]	TTTY2B	6406244	6424145	3168	TTTY2B-201
216665_s_at	ENST00000450591	ENSG00000212856	lincRNA	-1	Y	lincRNA	testis-specific transcript, Y-linked 2B [Source:HGNC Symbol;Acc:HGNC:37982]	TTTY2B	6406244	6424145	3168	TTTY2B-201
236768_at	ENST00000598832	ENSG00000269364	lincRNA	1	19	lincRNA	long intergenic non-protein coding RNA 1233 [Source:HGNC Symbol;Acc:HGNC:49756]	LINC01233	22532626	22533494	568	LINC01233-202
237178_at	ENST00000413352	ENSG00000233086	lincRNA	-1	9	lincRNA	lncRNA regulator of Akt signaling associated with HCC and RCC [Source:HGNC Symbol;Acc:HGNC:53864]	LNCARSR	79515643	79532342	2932	LNCARSR-201
1560581_at	ENST00000552639	ENSG00000258119	lincRNA	-1	12	lincRNA	novel transcript	AC087897.2	38544177	38589812	678	AC087897.2-201
1560582_a_at	ENST00000552639	ENSG00000258119	lincRNA	-1	12	lincRNA	novel transcript	AC087897.2	38544177	38589812	678	AC087897.2-201
216062_at	ENST00000528869	ENSG00000255443	antisense	-1	11	antisense	CD44 antisense RNA 1 [Source:HGNC Symbol;Acc:HGNC:40133]	CD44-AS1	35210343	35214985	587	CD44-AS1-201
230405_at	ENST00000378953	ENSG00000197536	lincRNA	1	5	processed_transcript	chromosome 5 open reading frame 56 [Source:HGNC Symbol;Acc:HGNC:33838]	C5orf56	132410636	132476044	942	C5orf56-203
1564276_at	ENST00000337752	ENSG00000197536	lincRNA	1	5	processed_transcript	chromosome 5 open reading frame 56 [Source:HGNC Symbol;Acc:HGNC:33838]	C5orf56	132410981	132465109	4767	C5orf56-201
232253_at	ENST00000378947	ENSG00000197536	lincRNA	1	5	processed_transcript	chromosome 5 open reading frame 56 [Source:HGNC Symbol;Acc:HGNC:33838]	C5orf56	132410989	132457421	621	C5orf56-202
235304_at	ENST00000588040	ENSG00000267152	lincRNA	-1	19	lincRNA	novel transcript	AC093227.1	37728586	37730643	1360	AC093227.1-201
1563101_at	ENST00000500498	ENSG00000245311	antisense	-1	12	antisense	ARNTL2 antisense RNA 1 [Source:HGNC Symbol;Acc:HGNC:49892]	ARNTL2-AS1	27389789	27446625	804	ARNTL2-AS1-201
1556903_at	ENST00000430140	ENSG00000236064	antisense	-1	X	antisense	uncharacterized LOC101928335 [Source:NCBI gene;Acc:101928335]	AL034399.2	107894597	107935980	2090	AL034399.2-201
216786_at	ENST00000419557	ENSG00000233522	lincRNA	1	Y	lincRNA	family with sequence similarity 224 member A [Source:HGNC Symbol;Acc:HGNC:37736]	FAM224A	18326253	18353210	2031	FAM224A-201
235941_s_at	ENST00000419557	ENSG00000233522	lincRNA	1	Y	lincRNA	family with sequence similarity 224 member A [Source:HGNC Symbol;Acc:HGNC:37736]	FAM224A	18326253	18353210	2031	FAM224A-201
241308_at	ENST00000587189	ENSG00000267252	lincRNA	1	18	lincRNA	long intergenic non-protein coding RNA 1255 [Source:HGNC Symbol;Acc:HGNC:49871]	LINC01255	11488570	11506976	591	LINC01255-203
232460_at	ENST00000575312	ENSG00000262049	antisense	-1	17	antisense	novel transcript, antisense to HGS	AC139530.1	81701324	81703300	1977	AC139530.1-201
1560276_at	ENST00000639627	ENSG00000257137	lincRNA	-1	12	lincRNA	chromosome 12 open reading frame 80 [Source:HGNC Symbol;Acc:HGNC:27473]	C12orf80	52205556	52213583	1220	C12orf80-204
1560277_a_at	ENST00000639627	ENSG00000257137	lincRNA	-1	12	lincRNA	chromosome 12 open reading frame 80 [Source:HGNC Symbol;Acc:HGNC:27473]	C12orf80	52205556	52213583	1220	C12orf80-204
241525_at	ENST00000418218	ENSG00000233392	antisense	-1	2	processed_transcript	uncharacterized LOC200772 [Source:NCBI gene;Acc:200772]	AC104809.2	240954617	240967451	2274	AC104809.2-201
1563103_at	ENST00000438899	ENSG00000232913	antisense	-1	10	antisense	PLCE1 antisense RNA 2 [Source:HGNC Symbol;Acc:HGNC:51206]	PLCE1-AS2	94081950	94108780	945	PLCE1-AS2-204
1562826_at	ENST00000432782	ENSG00000232913	antisense	-1	10	antisense	PLCE1 antisense RNA 2 [Source:HGNC Symbol;Acc:HGNC:51206]	PLCE1-AS2	94099648	94108785	1612	PLCE1-AS2-202
236315_at	ENST00000610161	ENSG00000273059	lincRNA	1	1	lincRNA	novel transcript	AC239803.2	148011799	148012228	430	AC239803.2-201
230595_at	ENST00000620326	ENSG00000277631	lincRNA	1	9	lincRNA	PGM5P3 antisense RNA 1 [Source:HGNC Symbol;Acc:HGNC:51194]	PGM5P3-AS1	72675	75293	554	PGM5P3-AS1-205
232881_at	ENST00000424094	ENSG00000235590	antisense	-1	20	antisense	GNAS antisense RNA 1 [Source:HGNC Symbol;Acc:HGNC:24872]	GNAS-AS1	58818919	58850903	1156	GNAS-AS1-201
207252_at	ENST00000456273	ENSG00000224975	sense_intronic	1	X	sense_intronic	inactivation escape 1 [Source:HGNC Symbol;Acc:HGNC:6060]	INE1	47204921	47205865	945	INE1-201
1569833_at	ENST00000500496	ENSG00000245479	sense_overlapping	1	15	sense_overlapping	long intergenic non-protein coding RNA 1585 [Source:HGNC Symbol;Acc:HGNC:51432]	LINC01585	90660234	90664967	1295	LINC01585-201
213525_at	ENST00000486926	ENSG00000239791	antisense	1	16	antisense	novel transcript	AC002310.2	30572250	30582892	950	AC002310.2-201
1557865_at	ENST00000502205	ENSG00000246422	antisense	1	5	antisense	uncharacterized LOC100505658 [Source:NCBI gene;Acc:100505658]	AC008781.2	141558311	141565263	2480	AC008781.2-201
244608_at	ENST00000548170	ENSG00000257612	lincRNA	1	14	lincRNA	MIR4307 host gene [Source:HGNC Symbol;Acc:HGNC:52004]	MIR4307HG	26873133	26914743	822	MIR4307HG-201
244848_at	ENST00000606856	ENSG00000237188	antisense	1	1	antisense	novel transcript, antisense to FMO5	AC242426.2	147173186	147252659	573	AC242426.2-201
240169_at	ENST00000564612	ENSG00000261101	sense_overlapping	1	X	sense_overlapping	novel transcript, overlapping to ARMCX3	AC234775.3	101627868	101628523	656	AC234775.3-201
232040_at	ENST00000519691	ENSG00000254290	lincRNA	-1	8	lincRNA	novel transcript	AC124067.4	37597480	37599858	2379	AC124067.4-201
235422_at	ENST00000614046	ENSG00000274712	lincRNA	1	17	lincRNA	novel transcript	AC005332.4	68205489	68207493	2005	AC005332.4-201
239423_at	ENST00000609827	ENSG00000272604	antisense	1	7	antisense	novel transcript, antisense to EFCAB10	AC073073.2	105571083	105573660	2578	AC073073.2-201
224139_at	ENST00000307548	ENSG00000171671	antisense	1	11	antisense	SHANK2 antisense RNA 3 [Source:HGNC Symbol;Acc:HGNC:25098]	SHANK2-AS3	70862790	70865115	1683	SHANK2-AS3-201
1562044_at	ENST00000502071	ENSG00000246211	lincRNA	1	11	lincRNA	P4HA3 antisense RNA 1 [Source:HGNC Symbol;Acc:HGNC:53160]	P4HA3-AS1	74311362	74324705	2157	P4HA3-AS1-201
1556784_at	ENST00000566532	ENSG00000260647	antisense	1	17	antisense	novel transcript, antisense to TOP3A	AC127537.1	18268080	18268828	749	AC127537.1-201
1563296_at	ENST00000450264	ENSG00000224405	antisense	-1	13	antisense	long intergenic non-protein coding RNA 572 [Source:HGNC Symbol;Acc:HGNC:43722]	LINC00572	29918647	29926651	575	LINC00572-201
1569086_at	ENST00000591087	ENSG00000267757	antisense	1	19	processed_transcript	EML2 antisense RNA 1 [Source:HGNC Symbol;Acc:HGNC:48331]	EML2-AS1	45641494	45642789	838	EML2-AS1-202
234026_at	ENST00000623430	ENSG00000267757	antisense	1	19	processed_transcript	EML2 antisense RNA 1 [Source:HGNC Symbol;Acc:HGNC:48331]	EML2-AS1	45641691	45642840	886	EML2-AS1-203
1569577_x_at	ENST00000576810	ENSG00000262185	lincRNA	-1	16	lincRNA	uncharacterized LOC102724927 [Source:NCBI gene;Acc:102724927]	AC005736.1	3947609	3950444	1394	AC005736.1-203
233804_at	ENST00000400540	ENSG00000122043	lincRNA	1	13	lincRNA	long intergenic non-protein coding RNA 544 [Source:HGNC Symbol;Acc:HGNC:43679]	LINC00544	29935905	29950488	1031	LINC00544-201
238107_at	ENST00000609130	ENSG00000272953	lincRNA	1	7	lincRNA	novel transcript	AC092171.4	5425770	5426401	632	AC092171.4-201
241475_at	ENST00000531565	ENSG00000181097	sense_intronic	1	8	sense_intronic	breast cancer estrogen-induced apoptosis 2 [Source:NCBI gene;Acc:286076]	BREA2	143696154	143698413	1963	BREA2-201
220324_at	ENST00000426635	ENSG00000233237	lincRNA	-1	6	lincRNA	long intergenic non-protein coding RNA 472 [Source:HGNC Symbol;Acc:HGNC:21380]	LINC00472	71414445	71420769	2958	LINC00472-203
1559992_a_at	ENST00000557359	ENSG00000258548	lincRNA	1	14	lincRNA	long intergenic non-protein coding RNA 645 [Source:HGNC Symbol;Acc:HGNC:44299]	LINC00645	27612588	27639636	3484	LINC00645-202
1559678_s_at	ENST00000500823	ENSG00000245857	lincRNA	1	8	lincRNA	uncharacterized LOC100652791 [Source:NCBI gene;Acc:100652791]	GS1-24F4.2	6835554	6842457	1110	GS1-24F4.2-201
238093_at	ENST00000612170	ENSG00000275549	antisense	-1	9	antisense	STPG3 antisense RNA 1 [Source:HGNC Symbol;Acc:HGNC:51176]	STPG3-AS1	137250219	137253497	1701	STPG3-AS1-201
1564429_at	ENST00000585222	ENSG00000266505	lincRNA	-1	13	lincRNA	novel transcript	AL354674.1	30022021	30023800	1780	AL354674.1-201
224443_at	ENST00000423222	ENSG00000153363	lincRNA	1	1	lincRNA	long intergenic non-protein coding RNA 467 [Source:HGNC Symbol;Acc:HGNC:28227]	LINC00467	211382803	211435333	3508	LINC00467-201
224444_s_at	ENST00000423222	ENSG00000153363	lincRNA	1	1	lincRNA	long intergenic non-protein coding RNA 467 [Source:HGNC Symbol;Acc:HGNC:28227]	LINC00467	211382803	211435333	3508	LINC00467-201
1569713_at	ENST00000499359	ENSG00000247950	antisense	-1	4	antisense	SEC24B antisense RNA 1 [Source:HGNC Symbol;Acc:HGNC:44003]	SEC24B-AS1	109429963	109433817	957	SEC24B-AS1-201
241899_at	ENST00000621103	ENSG00000233006	antisense	-1	5	processed_transcript	MIR3936 host gene [Source:HGNC Symbol;Acc:HGNC:40538]	MIR3936HG	132311285	132369916	1793	MIR3936HG-204
1569407_at	ENST00000427524	ENSG00000236065	antisense	1	1	antisense	novel transcript	AL020995.1	32987075	33032469	1680	AL020995.1-201
1570326_at	ENST00000567907	ENSG00000261314	sense_overlapping	-1	1	sense_overlapping	novel transcript, sense overlapping SLC30A1	AC105275.2	211583015	211583725	711	AC105275.2-201
1569727_at	ENST00000457448	ENSG00000237013	lincRNA	-1	2	lincRNA	long intergenic non-protein coding RNA 1812 [Source:HGNC Symbol;Acc:HGNC:52616]	LINC01812	67796054	67825562	725	LINC01812-201
1557741_at	ENST00000413845	ENSG00000227660	antisense	-1	6	antisense	UST antisense RNA 1 [Source:HGNC Symbol;Acc:HGNC:40802]	UST-AS1	148955628	148964684	714	UST-AS1-201
240584_at	ENST00000429268	ENSG00000236262	antisense	1	11	antisense	SHANK2 antisense RNA 2 [Source:HGNC Symbol;Acc:HGNC:40015]	SHANK2-AS2	70646165	70647562	356	SHANK2-AS2-201
1557597_at	ENST00000619867	ENSG00000278811	antisense	-1	1	antisense	long intergenic non-protein coding RNA 624 [Source:HGNC Symbol;Acc:HGNC:44254]	LINC00624	147258885	147517875	3088	LINC00624-201
1557135_at	ENST00000457283	ENSG00000235560	antisense	1	16	antisense	uncharacterized LOC107984875 [Source:NCBI gene;Acc:107984875]	AC002310.1	30534752	30537144	1445	AC002310.1-201
241904_at	ENST00000593491	ENSG00000213904	antisense	1	19	antisense	LIPE antisense RNA 1 [Source:HGNC Symbol;Acc:HGNC:48589]	LIPE-AS1	42397128	42408452	292	LIPE-AS1-202
229368_s_at	ENST00000597203	ENSG00000213904	antisense	1	19	antisense	LIPE antisense RNA 1 [Source:HGNC Symbol;Acc:HGNC:48589]	LIPE-AS1	42397168	42485594	556	LIPE-AS1-207
243703_x_at	ENST00000594624	ENSG00000213904	antisense	1	19	antisense	LIPE antisense RNA 1 [Source:HGNC Symbol;Acc:HGNC:48589]	LIPE-AS1	42397174	42652355	1448	LIPE-AS1-204
242971_at	ENST00000579629	ENSG00000265055	lincRNA	-1	17	lincRNA	novel transcript	AC145343.1	68096046	68101474	650	AC145343.1-201
234288_at	ENST00000523728	ENSG00000254119	lincRNA	1	8	lincRNA	uncharacterized LOC101929628 [Source:NCBI gene;Acc:101929628]	AC025524.2	61852653	61885559	398	AC025524.2-209
215825_at	ENST00000569932	ENSG00000260743	lincRNA	1	3	lincRNA	novel transcript	AC007823.1	179340322	179341887	1566	AC007823.1-201
1563171_at	ENST00000439145	ENSG00000231373	antisense	1	9	antisense	GNA14 antisense RNA 1 [Source:HGNC Symbol;Acc:HGNC:50451]	GNA14-AS1	77456295	77526697	605	GNA14-AS1-201
237550_at	ENST00000568112	ENSG00000261453	lincRNA	-1	1	lincRNA	long intergenic non-protein coding RNA 1735 [Source:HGNC Symbol;Acc:HGNC:52523]	LINC01735	208607100	208612192	279	LINC01735-201
221172_at	ENST00000623971	ENSG00000136275	antisense	1	7	antisense	chromosome 7 open reading frame 69 [Source:HGNC Symbol;Acc:HGNC:21911]	C7orf69	47795291	47819830	647	C7orf69-202
241766_at	ENST00000416349	ENSG00000232537	lincRNA	-1	1	lincRNA	novel transcript	AC092810.3	209147267	209155101	473	AC092810.3-201
1553708_at	ENST00000412730	ENSG00000146666	antisense	1	7	antisense	long intergenic non-protein coding RNA 525 [Source:HGNC Symbol;Acc:HGNC:40290]	LINC00525	47761476	47766772	1188	LINC00525-201
1562860_at	ENST00000447260	ENSG00000236436	lincRNA	1	2	lincRNA	uncharacterized LOC101928271 [Source:NCBI gene;Acc:101928271]	AC012361.1	20859771	20861661	1498	AC012361.1-201
1568812_at	ENST00000452787	ENSG00000237166	lincRNA	-1	2	lincRNA	long intergenic non-protein coding RNA 1792 [Source:HGNC Symbol;Acc:HGNC:52582]	LINC01792	200712305	200735177	2050	LINC01792-201
1566987_s_at	ENST00000620266	ENSG00000278730	lincRNA	1	17	lincRNA	novel transcript	AC005332.6	68126666	68129586	2921	AC005332.6-201
225055_at	ENST00000620266	ENSG00000278730	lincRNA	1	17	lincRNA	novel transcript	AC005332.6	68126666	68129586	2921	AC005332.6-201
243018_at	ENST00000531363	ENSG00000254560	antisense	-1	11	antisense	BBOX1 antisense RNA 1 [Source:HGNC Symbol;Acc:HGNC:50700]	BBOX1-AS1	27217152	27220102	745	BBOX1-AS1-204
240252_at	ENST00000614440	ENSG00000277453	lincRNA	1	19	lincRNA	novel transcript	AC010271.2	40426115	40426702	588	AC010271.2-201
237154_at	ENST00000445272	ENSG00000227591	antisense	-1	1	antisense	uncharacterized LOC101930114 [Source:NCBI gene;Acc:101930114]	AL031316.1	209661364	209675247	381	AL031316.1-201
242096_at	ENST00000610270	ENSG00000272576	lincRNA	1	4	lincRNA	novel transcript	AC027271.1	51918772	51919381	610	AC027271.1-201
1560135_at	ENST00000442449	ENSG00000233351	antisense	-1	6	antisense	novel transcript	AL356124.2	129479615	129481410	391	AL356124.2-201
1561497_at	ENST00000549796	ENSG00000257563	lincRNA	1	16	lincRNA	microRNA 3180-3	AC126755.4	18402146	18403604	1459	AC126755.4-201
1561251_at	ENST00000505443	ENSG00000248118	lincRNA	-1	5	lincRNA	long intergenic non-protein coding RNA 1019 [Source:HGNC Symbol;Acc:HGNC:27742]	LINC01019	3417152	3536094	3199	LINC01019-201
1570136_at	ENST00000572358	ENSG00000262119	sense_intronic	-1	14	sense_intronic	novel transcript, sense intronic to NOVA1	AL079343.1	26592747	26594517	1771	AL079343.1-201
1557207_s_at	ENST00000528482	ENSG00000255545	lincRNA	1	11	processed_transcript	uncharacterized LOC283177 [Source:NCBI gene;Acc:283177]	AP004608.1	134466185	134487915	3679	AP004608.1-203
1555205_at	ENST00000580125	ENSG00000264735	lincRNA	-1	17	lincRNA	novel transcript	AC145207.7	81965632	81966589	958	AC145207.7-201
244074_at	ENST00000561761	ENSG00000261220	lincRNA	1	8	lincRNA	novel transcript	AC103706.1	133573183	133573861	679	AC103706.1-201
237017_s_at	ENST00000558097	ENSG00000259347	antisense	-1	15	antisense	novel transcript, antisense to SMAD3	AC087482.1	66984108	67000990	540	AC087482.1-201
1559050_at	ENST00000383331	ENSG00000206344	lincRNA	1	6	lincRNA	HLA complex group 27 [Source:HGNC Symbol;Acc:HGNC:27366]	HCG27	31197760	31203968	1720	HCG27-201
1558387_at	ENST00000623646	ENSG00000274956	lincRNA	1	8	lincRNA	NKAIN3 intronic transcript [Source:HGNC Symbol;Acc:HGNC:48595]	NKAIN3-IT1	62977861	62984900	7040	NKAIN3-IT1-202
1558388_a_at	ENST00000623646	ENSG00000274956	lincRNA	1	8	lincRNA	NKAIN3 intronic transcript [Source:HGNC Symbol;Acc:HGNC:48595]	NKAIN3-IT1	62977861	62984900	7040	NKAIN3-IT1-202
1569840_at	ENST00000517380	ENSG00000253165	lincRNA	-1	8	lincRNA	uncharacterized LOC101927798 [Source:NCBI gene;Acc:101927798]	AC090821.1	133775551	133777352	1041	AC090821.1-201
1569841_x_at	ENST00000517380	ENSG00000253165	lincRNA	-1	8	lincRNA	uncharacterized LOC101927798 [Source:NCBI gene;Acc:101927798]	AC090821.1	133775551	133777352	1041	AC090821.1-201
1561319_at	ENST00000534909	ENSG00000248550	lincRNA	1	14	lincRNA	OTX2 antisense RNA 1 (head to head) [Source:HGNC Symbol;Acc:HGNC:43906]	OTX2-AS1	56813183	56930833	2428	OTX2-AS1-201
241743_at	ENST00000438017	ENSG00000230084	antisense	-1	3	antisense	novel transcript	AC006059.1	42601963	42654388	722	AC006059.1-201
233174_at	ENST00000500118	ENSG00000246089	antisense	-1	8	antisense	uncharacterized LOC100287015 [Source:NCBI gene;Acc:100287015]	AC016065.1	6403551	6406548	2413	AC016065.1-201
1556301_at	ENST00000606853	ENSG00000246089	antisense	-1	8	antisense	uncharacterized LOC100287015 [Source:NCBI gene;Acc:100287015]	AC016065.1	6405406	6406542	1137	AC016065.1-202
215211_at	ENST00000567370	ENSG00000260306	lincRNA	-1	16	lincRNA	novel transcript	AC092375.2	21794095	21795759	1665	AC092375.2-201
1557850_at	ENST00000415848	ENSG00000224116	antisense	1	7	antisense	INHBA antisense RNA 1 [Source:HGNC Symbol;Acc:HGNC:40303]	INHBA-AS1	41693916	41779388	3005	INHBA-AS1-201
1559163_at	ENST00000422822	ENSG00000224116	antisense	1	7	antisense	INHBA antisense RNA 1 [Source:HGNC Symbol;Acc:HGNC:40303]	INHBA-AS1	41693937	41712757	2312	INHBA-AS1-203
1554448_at	ENST00000639185	ENSG00000225470	lincRNA	1	X	lincRNA	JPX transcript, XIST activator [Source:HGNC Symbol;Acc:HGNC:37191]	JPX	73944184	74012945	9658	JPX-212
229315_at	ENST00000639185	ENSG00000225470	lincRNA	1	X	lincRNA	JPX transcript, XIST activator [Source:HGNC Symbol;Acc:HGNC:37191]	JPX	73944184	74012945	9658	JPX-212
1554447_at	ENST00000639185	ENSG00000225470	lincRNA	1	X	lincRNA	JPX transcript, XIST activator [Source:HGNC Symbol;Acc:HGNC:37191]	JPX	73944184	74012945	9658	JPX-212
1569311_at	ENST00000639185	ENSG00000225470	lincRNA	1	X	lincRNA	JPX transcript, XIST activator [Source:HGNC Symbol;Acc:HGNC:37191]	JPX	73944184	74012945	9658	JPX-212
233338_at	ENST00000451257	ENSG00000215498	lincRNA	1	22	processed_transcript	family with sequence similarity 230 member B [Source:HGNC Symbol;Acc:HGNC:32943]	FAM230B	21167758	21192156	3566	FAM230B-208
243873_at	ENST00000452599	ENSG00000225063	antisense	-1	1	antisense	novel transcript	AC093422.2	205233821	205236867	686	AC093422.2-201
225699_at	ENST00000577700	ENSG00000232956	lincRNA	-1	7	lincRNA	small nucleolar RNA host gene 15 [Source:HGNC Symbol;Acc:HGNC:27797]	SNHG15	44983023	44986637	3116	SNHG15-202
1563287_at	ENST00000505386	ENSG00000251210	lincRNA	1	4	lincRNA	long intergenic non-protein coding RNA 2270 [Source:HGNC Symbol;Acc:HGNC:53185]	LINC02270	12223482	12251286	610	LINC02270-201
1557068_at	ENST00000430006	ENSG00000234859	antisense	1	17	antisense	uncharacterized LOC100505782 [Source:NCBI gene;Acc:100505782]	AC003958.2	41402416	41412588	2160	AC003958.2-201
206611_at	ENST00000617372	ENSG00000274362	lincRNA	-1	CHR_HSCHR2_3_CTG7_2	lincRNA	chromosome 2 open reading frame 27B [Source:NCBI gene;Acc:408029]	C2orf27B	131795990	131802689	1326	C2orf27B-202
1561037_a_at	ENST00000412855	ENSG00000225518	lincRNA	1	1	lincRNA	long intergenic non-protein coding RNA 1703 [Source:HGNC Symbol;Acc:HGNC:52491]	LINC01703	226083951	226090292	423	LINC01703-201
1561036_at	ENST00000602806	ENSG00000225518	lincRNA	1	1	lincRNA	long intergenic non-protein coding RNA 1703 [Source:HGNC Symbol;Acc:HGNC:52491]	LINC01703	226083639	226089496	595	LINC01703-202
1558728_at	ENST00000562866	ENSG00000261373	antisense	1	16	antisense	VPS9D1 antisense RNA 1 [Source:HGNC Symbol;Acc:HGNC:48915]	VPS9D1-AS1	89711856	89718165	1753	VPS9D1-AS1-202
231503_at	ENST00000519570	ENSG00000241956	antisense	1	5	antisense	uncharacterized LOC102546299 [Source:NCBI gene;Acc:102546299]	AC109466.1	164296978	165171643	717	AC109466.1-204
1560491_at	ENST00000486913	ENSG00000241956	antisense	1	5	antisense	uncharacterized LOC102546299 [Source:NCBI gene;Acc:102546299]	AC109466.1	164354140	164602434	1618	AC109466.1-209
240610_at	ENST00000519267	ENSG00000241956	antisense	1	5	antisense	uncharacterized LOC102546299 [Source:NCBI gene;Acc:102546299]	AC109466.1	164973488	165130233	537	AC109466.1-216
1562036_at	ENST00000564925	ENSG00000260278	antisense	-1	4	antisense	novel transcript, antisense to BMP2K	AC098818.2	78773654	78775973	2320	AC098818.2-201
1557871_at	ENST00000427914	ENSG00000224406	lincRNA	-1	3	lincRNA	long intergenic non-protein coding RNA 2052 [Source:HGNC Symbol;Acc:HGNC:27372]	LINC02052	186454991	186493661	2285	LINC02052-202
230545_at	ENST00000446211	ENSG00000226386	antisense	1	10	antisense	PARD3 antisense RNA 1 [Source:HGNC Symbol;Acc:HGNC:44964]	PARD3-AS1	34815767	34816386	302	PARD3-AS1-201
1557389_at	ENST00000627886	ENSG00000280693	antisense	1	10	antisense	SH3PXD2A antisense RNA 1 [Source:HGNC Symbol;Acc:HGNC:45242]	SH3PXD2A-AS1	103745966	103755423	2027	SH3PXD2A-AS1-202
226458_at	ENST00000567508	ENSG00000259943	antisense	-1	1	antisense	novel transcript, antisense to ZMPSTE24	AL050341.2	40256427	40257967	1541	AL050341.2-201
226457_at	ENST00000567508	ENSG00000259943	antisense	-1	1	antisense	novel transcript, antisense to ZMPSTE24	AL050341.2	40256427	40257967	1541	AL050341.2-201
1562801_at	ENST00000511194	ENSG00000251538	lincRNA	-1	5	lincRNA	long intergenic non-protein coding RNA 2201 [Source:HGNC Symbol;Acc:HGNC:53067]	LINC02201	122628952	122730559	1651	LINC02201-202
1563244_at	ENST00000551650	ENSG00000257327	lincRNA	1	12	lincRNA	novel transcript	AC012555.1	103841451	103844664	674	AC012555.1-201
228889_at	ENST00000553596	ENSG00000258655	antisense	-1	14	antisense	ARHGAP5 antisense RNA 1 (head to head) [Source:HGNC Symbol;Acc:HGNC:20279]	ARHGAP5-AS1	32074946	32076793	1848	ARHGAP5-AS1-201
1557787_at	ENST00000503757	ENSG00000249521	lincRNA	1	5	lincRNA	long intergenic non-protein coding RNA 2114 [Source:HGNC Symbol;Acc:HGNC:52968]	LINC02114	4773481	4774865	801	LINC02114-201
1561224_at	ENST00000561523	ENSG00000261623	lincRNA	1	16	lincRNA	long intergenic non-protein coding RNA 2179 [Source:HGNC Symbol;Acc:HGNC:53041]	LINC02179	49466106	49469875	3673	LINC02179-201
226149_at	ENST00000421599	ENSG00000174365	lincRNA	1	20	processed_transcript	small nucleolar RNA host gene 11 [Source:HGNC Symbol;Acc:HGNC:25046]	SNHG11	38446691	38450921	1046	SNHG11-205
236190_at	ENST00000567344	ENSG00000261448	antisense	1	16	antisense	uncharacterized LOC102723692 [Source:NCBI gene;Acc:102723692]	AC109446.3	17134504	17138736	641	AC109446.3-201
1556244_s_at	ENST00000601251	ENSG00000269210	antisense	-1	2	antisense	uncharacterized LOC375196 [Source:NCBI gene;Acc:375196]	AC019171.1	38959287	38960342	1056	AC019171.1-201
234219_at	ENST00000455071	ENSG00000234155	lincRNA	-1	6	lincRNA	long intergenic non-protein coding RNA 2535 [Source:HGNC Symbol;Acc:HGNC:53569]	LINC02535	85387219	85390186	2513	LINC02535-201
229859_at	ENST00000612689	ENSG00000274425	antisense	1	19	antisense	novel transcript, antisense to ICAM3	AC114271.1	10333436	10336248	2813	AC114271.1-201
243494_at	ENST00000626169	ENSG00000228290	antisense	1	6	antisense	TBX18 antisense RNA 1 [Source:HGNC Symbol;Acc:HGNC:52256]	TBX18-AS1	84687712	84709503	536	TBX18-AS1-211
237787_at	ENST00000440801	ENSG00000236866	antisense	-1	1	antisense	uncharacterized LOC100996263 [Source:NCBI gene;Acc:100996263]	AL157902.1	117596832	117605711	377	AL157902.1-201
244182_at	ENST00000566366	ENSG00000261798	antisense	1	1	antisense	uncharacterized LOC101929536 [Source:NCBI gene;Acc:101929536]	AL033527.3	39788976	39790171	1196	AL033527.3-201
1561083_at	ENST00000566225	ENSG00000260913	lincRNA	-1	18	lincRNA	long intergenic non-protein coding RNA 1254 [Source:HGNC Symbol;Acc:HGNC:49870]	LINC01254	10411608	10414515	2908	LINC01254-201
1561624_at	ENST00000563639	ENSG00000260457	lincRNA	1	18	lincRNA	novel transcript	AC027458.1	71837039	71870788	613	AC027458.1-201
243023_at	ENST00000610058	ENSG00000273156	lincRNA	-1	4	lincRNA	novel transcript	AC124016.2	82344876	82345540	665	AC124016.2-201
237574_at	ENST00000527984	ENSG00000255271	lincRNA	-1	11	lincRNA	novel transcript	AL137224.1	34533014	34557924	389	AL137224.1-201
1556648_a_at	ENST00000521074	ENSG00000235931	lincRNA	-1	10	lincRNA	long intergenic non-protein coding RNA 1553 [Source:HGNC Symbol;Acc:HGNC:23524]	LINC01553	59955430	59960882	4329	LINC01553-203
1560856_at	ENST00000433595	ENSG00000226272	antisense	-1	5	antisense	ARHGAP26 antisense RNA 1 [Source:HGNC Symbol;Acc:HGNC:40792]	ARHGAP26-AS1	142859604	142868910	978	ARHGAP26-AS1-202
1564749_at	ENST00000565306	ENSG00000259968	lincRNA	1	5	lincRNA	novel transcript	AC093283.1	73952940	73954014	1075	AC093283.1-201
228117_at	ENST00000627751	ENSG00000280811	antisense	1	CHR_HSCHR22_3_CTG1	processed_transcript	NDUFA6 divergent transcript [Source:HGNC Symbol;Acc:HGNC:45273]	NDUFA6-DT	42090933	42136696	2211	NDUFA6-DT-239
237540_at	ENST00000555156	ENSG00000259142	lincRNA	-1	14	lincRNA	long intergenic non-protein coding RNA 644 [Source:HGNC Symbol;Acc:HGNC:44297]	LINC00644	62134149	62139973	295	LINC00644-201
1553919_at	ENST00000623103	ENSG00000178243	lincRNA	1	9	lincRNA	chromosome 9 open reading frame 62 [Source:HGNC Symbol;Acc:HGNC:28581]	C9orf62	135343249	135346562	1924	C9orf62-201
244189_at	ENST00000428818	ENSG00000235954	antisense	1	22	processed_transcript	TTC28 antisense RNA 1 [Source:HGNC Symbol;Acc:HGNC:29336]	TTC28-AS1	27919457	27924963	706	TTC28-AS1-208
232246_at	ENST00000428584	ENSG00000235954	antisense	1	22	processed_transcript	TTC28 antisense RNA 1 [Source:HGNC Symbol;Acc:HGNC:29336]	TTC28-AS1	27992469	28008581	5859	TTC28-AS1-207
239168_at	ENST00000456327	ENSG00000232044	lincRNA	1	2	processed_transcript	long intergenic non-protein coding RNA 1105 [Source:HGNC Symbol;Acc:HGNC:26403]	LINC01105	5932687	5980687	1434	LINC01105-206
1562447_a_at	ENST00000603624	ENSG00000225361	antisense	-1	9	antisense	PPP1R26 antisense RNA 1 [Source:HGNC Symbol;Acc:HGNC:48717]	PPP1R26-AS1	135462727	135472249	2919	PPP1R26-AS1-202
1559026_at	ENST00000603624	ENSG00000225361	antisense	-1	9	antisense	PPP1R26 antisense RNA 1 [Source:HGNC Symbol;Acc:HGNC:48717]	PPP1R26-AS1	135462727	135472249	2919	PPP1R26-AS1-202
1561581_at	ENST00000484076	ENSG00000242622	lincRNA	1	3	lincRNA	novel transcript	AC092910.3	120094895	120136783	969	AC092910.3-201
239347_at	ENST00000469070	ENSG00000242622	lincRNA	1	3	lincRNA	novel transcript	AC092910.3	120095270	120099186	982	AC092910.3-202
242666_at	ENST00000440456	ENSG00000228839	antisense	1	22	antisense	PIK3IP1 antisense RNA 1 (head to head) [Source:HGNC Symbol;Acc:HGNC:41072]	PIK3IP1-AS1	31292499	31338021	554	PIK3IP1-AS1-201
1568932_at	ENST00000564471	ENSG00000260581	antisense	1	5	antisense	uncharacterized LOC105378231 [Source:NCBI gene;Acc:105378231]	AC011374.1	151652275	151655449	1567	AC011374.1-201
244424_at	ENST00000607727	ENSG00000271755	lincRNA	-1	6	lincRNA	novel transcript	AL031118.1	27404010	27406964	2955	AL031118.1-201
1555344_at	ENST00000523502	ENSG00000253656	lincRNA	-1	8	lincRNA	novel transcript	AC090987.1	130595299	130655712	2072	AC090987.1-201
236176_at	ENST00000423408	ENSG00000232453	lincRNA	-1	1	lincRNA	uncharacterized LOC105378753 [Source:NCBI gene;Acc:105378753]	AC105277.1	58882868	58896665	1211	AC105277.1-201
1569963_at	ENST00000415062	ENSG00000226706	antisense	-1	9	antisense	uncharacterized LOC101928525 [Source:NCBI gene;Acc:101928525]	AL161452.1	135503273	135506447	1117	AL161452.1-201
228664_at	ENST00000514146	ENSG00000248275	lincRNA	1	5	processed_transcript	TRIM52 antisense RNA 1 (head to head) [Source:HGNC Symbol;Acc:HGNC:49006]	TRIM52-AS1	181261212	181264261	807	TRIM52-AS1-204
1557507_at	ENST00000507434	ENSG00000248275	antisense	1	5	processed_transcript	TRIM52 antisense RNA 1 (head to head) [Source:HGNC Symbol;Acc:HGNC:49006]	TRIM52-AS1	181261222	181272307	672	TRIM52-AS1-202
1562850_at	ENST00000424515	ENSG00000237764	lincRNA	1	7	lincRNA	uncharacterized LOC101928283 [Source:NCBI gene;Acc:101928283]	AC010099.4	125172218	125379321	1453	AC010099.4-201
234444_at	ENST00000623663	ENSG00000280425	antisense	1	1	antisense	novel transcript, antisense to CDCP2	AL357673.2	54137746	54142980	4969	AL357673.2-201
1555907_at	ENST00000542466	ENSG00000255737	antisense	1	12	antisense	AGAP2 antisense RNA 1 [Source:HGNC Symbol;Acc:HGNC:48633]	AGAP2-AS1	57726271	57728356	1500	AGAP2-AS1-201
1569620_s_at	ENST00000568831	ENSG00000261329	antisense	-1	16	antisense	novel transcript, antisense to a novel protein	AC016597.1	27708421	27718294	550	AC016597.1-202
244705_at	ENST00000449642	ENSG00000224897	antisense	1	7	antisense	POT1 antisense RNA 1 [Source:HGNC Symbol;Acc:HGNC:49459]	POT1-AS1	124929915	125145234	3238	POT1-AS1-204
1560937_at	ENST00000421480	ENSG00000225213	sense_intronic	-1	10	sense_intronic	novel transcript, sense intronic to RSU1	AC073367.1	16721352	16748377	697	AC073367.1-201
240273_at	ENST00000442182	ENSG00000235202	lincRNA	1	1	lincRNA	long intergenic non-protein coding RNA 1525 [Source:HGNC Symbol;Acc:HGNC:51264]	LINC01525	117295520	117321336	511	LINC01525-201
231375_at	ENST00000499900	ENSG00000247679	antisense	1	5	antisense	novel transcript	AC139795.2	177611253	177619754	1751	AC139795.2-201
229972_at	ENST00000429872	ENSG00000237181	antisense	1	7	antisense	novel transcript	AC147651.3	603185	608482	731	AC147651.3-201
234051_at	ENST00000590983	ENSG00000267397	lincRNA	1	18	lincRNA	novel transcript	AC090229.1	35716370	35717978	1609	AC090229.1-201
244728_at	ENST00000553181	ENSG00000257135	lincRNA	1	2	lincRNA	novel transcript	AC007249.2	10448694	10451327	1737	AC007249.2-201
234664_at	ENST00000493797	ENSG00000239906	antisense	-1	1	antisense	novel transcript	AL627309.2	139790	140339	323	AL627309.2-201
236433_at	ENST00000572547	ENSG00000267047	antisense	-1	17	antisense	novel transcript	AC040977.2	6985494	7019414	498	AC040977.2-201
235901_at	ENST00000573222	ENSG00000262089	lincRNA	-1	17	lincRNA	novel transcript	AC040977.1	6994642	6995189	343	AC040977.1-201
230957_at	ENST00000624991	ENSG00000280029	antisense	-1	5	antisense	novel transcript, antisense to PCDHB5, PCDHB6, PCDHB7, PCDHB8, PCDHB9, PCDHB10, PCDHB11, PCDHB12, PCDHB13, PCDHB14 and PCDHB16	AC244517.11	141240739	141241457	355	AC244517.11-202
1553484_at	ENST00000483544	ENSG00000197503	lincRNA	-1	12	lincRNA	long intergenic non-protein coding RNA 477 [Source:HGNC Symbol;Acc:HGNC:26557]	LINC00477	24566964	24584168	1710	LINC00477-201
1557874_at	ENST00000630182	ENSG00000234942	antisense	1	10	antisense	GRID1 antisense RNA 1 [Source:HGNC Symbol;Acc:HGNC:44131]	GRID1-AS1	85577731	85607213	2100	GRID1-AS1-203
1569515_a_at	ENST00000589967	ENSG00000266985	lincRNA	1	19	lincRNA	novel transcript	AC010485.1	33555568	33557470	1389	AC010485.1-201
1560240_at	ENST00000453951	ENSG00000230836	lincRNA	1	2	lincRNA	long intergenic non-protein coding RNA 1293 [Source:HGNC Symbol;Acc:HGNC:50362]	LINC01293	74940258	74942670	1266	LINC01293-201
226924_at	ENST00000580048	ENSG00000264247	lincRNA	-1	18	lincRNA	long intergenic non-protein coding RNA 909 [Source:HGNC Symbol;Acc:HGNC:44331]	LINC00909	74591774	74597824	3463	LINC00909-202
242691_at	ENST00000593427	ENSG00000268205	lincRNA	1	19	lincRNA	novel transcript	AC005261.1	57304305	57308562	4258	AC005261.1-201
225256_at	ENST00000593427	ENSG00000268205	lincRNA	1	19	lincRNA	novel transcript	AC005261.1	57304305	57308562	4258	AC005261.1-201
1556796_at	ENST00000447834	ENSG00000206552	antisense	-1	3	antisense	KRBOX1 antisense RNA 1 [Source:HGNC Symbol;Acc:HGNC:42942]	KRBOX1-AS1	42934252	42936785	2134	KRBOX1-AS1-201
1569823_at	ENST00000568827	ENSG00000260790	antisense	1	16	antisense	uncharacterized LOC440346 [Source:NCBI gene;Acc:440346]	AC092338.2	22374859	22376273	1415	AC092338.2-201
240305_at	ENST00000451601	ENSG00000225140	antisense	1	10	antisense	novel transcript	AL358216.1	628638	631255	1657	AL358216.1-201
1559526_at	ENST00000451601	ENSG00000225140	antisense	1	10	antisense	novel transcript	AL358216.1	628638	631255	1657	AL358216.1-201
1570291_at	ENST00000416909	ENSG00000223392	antisense	-1	13	antisense	CLDN10 antisense RNA 1 [Source:HGNC Symbol;Acc:HGNC:39907]	CLDN10-AS1	95479444	95533910	895	CLDN10-AS1-201
231135_at	ENST00000409376	ENSG00000186235	lincRNA	-1	2	processed_transcript	uncharacterized LOC151174 [Source:NCBI gene;Acc:151174]	AC016757.1	238225113	238231370	892	AC016757.1-202
1566798_at	ENST00000609708	ENSG00000273218	lincRNA	-1	19	lincRNA	novel transcript	AC005776.2	15346068	15348417	1769	AC005776.2-201
1562038_at	ENST00000561083	ENSG00000259293	antisense	-1	15	antisense	LIPC antisense RNA 1 [Source:HGNC Symbol;Acc:HGNC:52294]	LIPC-AS1	58434890	58498735	2231	LIPC-AS1-201
1566990_x_at	ENST00000603191	ENSG00000271551	antisense	-1	6	antisense	novel transcript, antisense to ARID1B	AL355297.4	156776360	156778422	1249	AL355297.4-201
1566989_at	ENST00000603191	ENSG00000271551	antisense	-1	6	antisense	novel transcript, antisense to ARID1B	AL355297.4	156776360	156778422	1249	AL355297.4-201
243155_at	ENST00000603191	ENSG00000271551	antisense	-1	6	antisense	novel transcript, antisense to ARID1B	AL355297.4	156776360	156778422	1249	AL355297.4-201
231586_at	ENST00000369989	ENSG00000203897	antisense	1	1	antisense	spermatogenesis associated 42 [Source:HGNC Symbol;Acc:HGNC:41198]	SPATA42	108857217	108858524	535	SPATA42-201
1559927_a_at	ENST00000565098	ENSG00000260830	antisense	1	14	antisense	novel transcript, antisense to CHD8 and SUPT16H	AL135744.1	21384292	21384920	629	AL135744.1-201
1559926_at	ENST00000565098	ENSG00000260830	antisense	1	14	antisense	novel transcript, antisense to CHD8 and SUPT16H	AL135744.1	21384292	21384920	629	AL135744.1-201
1562428_at	ENST00000536986	ENSG00000250685	antisense	-1	16	antisense	novel transcript, antisense to ADAD2	AC009123.1	84192558	84197053	2689	AC009123.1-201
1558504_at	ENST00000617276	ENSG00000276997	lincRNA	-1	1	lincRNA	novel transcript	AL513314.2	222501338	222504603	434	AL513314.2-206
240109_at	ENST00000590697	ENSG00000267481	sense_intronic	-1	19	sense_intronic	novel transcript, sense intronic to ZNF506	AC011477.2	19788755	19790531	921	AC011477.2-201
233486_at	ENST00000409905	ENSG00000222001	antisense	1	2	processed_transcript	uncharacterized LOC101928881 [Source:NCBI gene;Acc:101928881]	AC106876.1	233012614	233015885	643	AC106876.1-201
1559240_at	ENST00000499178	ENSG00000246090	antisense	1	4	antisense	uncharacterized LOC100507053 [Source:NCBI gene;Acc:100507053]	AP002026.1	99088951	99102793	663	AP002026.1-202
1563099_at	ENST00000509295	ENSG00000246090	antisense	1	4	antisense	uncharacterized LOC100507053 [Source:NCBI gene;Acc:100507053]	AP002026.1	99253929	99275051	915	AP002026.1-205
224141_at	ENST00000322353	ENSG00000214184	antisense	-1	2	antisense	GCC2 antisense RNA 1 [Source:HGNC Symbol;Acc:HGNC:28126]	GCC2-AS1	108507515	108534196	558	GCC2-AS1-201
1569846_at	ENST00000508469	ENSG00000248975	lincRNA	-1	14	lincRNA	novel transcript	AL133372.2	30167834	30297043	922	AL133372.2-203
235282_at	ENST00000582787	ENSG00000264920	lincRNA	-1	17	processed_transcript	uncharacterized LOC102724532 [Source:NCBI gene;Acc:102724532]	AC018521.5	47891255	47895812	496	AC018521.5-201
1562832_at	ENST00000456447	ENSG00000163915	antisense	1	3	antisense	IGF2BP2 antisense RNA 1 [Source:HGNC Symbol;Acc:HGNC:32674]	IGF2BP2-AS1	185713252	185729787	1531	IGF2BP2-AS1-202
1563208_s_at	ENST00000456447	ENSG00000163915	antisense	1	3	antisense	IGF2BP2 antisense RNA 1 [Source:HGNC Symbol;Acc:HGNC:32674]	IGF2BP2-AS1	185713252	185729787	1531	IGF2BP2-AS1-202
1562694_at	ENST00000296270	ENSG00000163915	antisense	1	3	antisense	IGF2BP2 antisense RNA 1 [Source:HGNC Symbol;Acc:HGNC:32674]	IGF2BP2-AS1	185713292	185718167	1924	IGF2BP2-AS1-201
1563207_at	ENST00000496717	ENSG00000163915	antisense	1	3	antisense	IGF2BP2 antisense RNA 1 [Source:HGNC Symbol;Acc:HGNC:32674]	IGF2BP2-AS1	185722464	185729787	692	IGF2BP2-AS1-205
231071_at	ENST00000603538	ENSG00000270673	lincRNA	-1	8	lincRNA	YTHDF3 antisense RNA 1 (head to head) [Source:HGNC Symbol;Acc:HGNC:48728]	YTHDF3-AS1	63167725	63168442	718	YTHDF3-AS1-201
242874_at	ENST00000565058	ENSG00000260711	sense_intronic	-1	14	sense_intronic	novel transcript, intronic to CATSPERB	AL121839.2	91752856	91759798	6943	AL121839.2-201
243729_at	ENST00000565058	ENSG00000260711	sense_intronic	-1	14	sense_intronic	novel transcript, intronic to CATSPERB	AL121839.2	91752856	91759798	6943	AL121839.2-201
1563185_at	ENST00000452716	ENSG00000235885	lincRNA	1	2	lincRNA	long intergenic non-protein coding RNA 1828 [Source:HGNC Symbol;Acc:HGNC:52634]	LINC01828	67086446	67298251	3250	LINC01828-203
1560495_at	ENST00000629462	ENSG00000281731	lincRNA	-1	4	lincRNA	uncharacterized LOC101929741 [Source:NCBI gene;Acc:101929741]	AC110079.2	118664087	118684466	1512	AC110079.2-201
1556510_at	ENST00000438559	ENSG00000237928	antisense	-1	1	antisense	NFIA antisense RNA 2 [Source:HGNC Symbol;Acc:HGNC:40401]	NFIA-AS2	60940239	60970776	1275	NFIA-AS2-203
1556511_a_at	ENST00000438559	ENSG00000237928	antisense	-1	1	antisense	NFIA antisense RNA 2 [Source:HGNC Symbol;Acc:HGNC:40401]	NFIA-AS2	60940239	60970776	1275	NFIA-AS2-203
231364_at	ENST00000421455	ENSG00000237928	antisense	-1	1	antisense	NFIA antisense RNA 2 [Source:HGNC Symbol;Acc:HGNC:40401]	NFIA-AS2	60954054	60970745	768	NFIA-AS2-202
240162_at	ENST00000629718	ENSG00000281736	lincRNA	-1	CHR_HSCHR5_3_CTG1	lincRNA	long intergenic non-protein coding RNA 1511 [Source:HGNC Symbol;Acc:HGNC:51200]	LINC01511	1363582	1380067	1616	LINC01511-204
1561237_at	ENST00000613982	ENSG00000273523	antisense	1	13	antisense	uncharacterized LOC101929657 [Source:NCBI gene;Acc:101929657]	AL139082.1	52128891	52132723	3433	AL139082.1-201
239220_at	ENST00000528660	ENSG00000255471	antisense	-1	11	antisense	novel transcript	AP001528.2	86892214	86922104	1156	AP001528.2-201
1567612_at	ENST00000438877	ENSG00000228124	antisense	1	6	antisense	novel transcript	AL096678.1	89673469	89675783	472	AL096678.1-201
1563071_at	ENST00000442435	ENSG00000237781	antisense	-1	1	antisense	novel transcript, antisense to ADAMTSL4	AL356356.1	150548562	150557724	665	AL356356.1-201
1569763_at	ENST00000429850	ENSG00000236467	antisense	1	10	antisense	KCNMA1 antisense RNA 1 [Source:HGNC Symbol;Acc:HGNC:51213]	KCNMA1-AS1	76888044	76905131	3566	KCNMA1-AS1-202
1560220_a_at	ENST00000444381	ENSG00000228274	antisense	-1	22	antisense	novel transcript, antisense to CBY1	AL021707.2	38670468	38681820	1325	AL021707.2-203
212868_x_at	ENST00000428207	ENSG00000234608	lincRNA	-1	12	lincRNA	MAPKAPK5 antisense RNA 1 [Source:HGNC Symbol;Acc:HGNC:24091]	MAPKAPK5-AS1	111839764	111842902	2290	MAPKAPK5-AS1-201
219817_at	ENST00000428207	ENSG00000234608	lincRNA	-1	12	lincRNA	MAPKAPK5 antisense RNA 1 [Source:HGNC Symbol;Acc:HGNC:24091]	MAPKAPK5-AS1	111839764	111842902	2290	MAPKAPK5-AS1-201
1553987_at	ENST00000428207	ENSG00000234608	lincRNA	-1	12	lincRNA	MAPKAPK5 antisense RNA 1 [Source:HGNC Symbol;Acc:HGNC:24091]	MAPKAPK5-AS1	111839764	111842902	2290	MAPKAPK5-AS1-201
64432_at	ENST00000428207	ENSG00000234608	lincRNA	-1	12	lincRNA	MAPKAPK5 antisense RNA 1 [Source:HGNC Symbol;Acc:HGNC:24091]	MAPKAPK5-AS1	111839764	111842902	2290	MAPKAPK5-AS1-201
233351_at	ENST00000622881	ENSG00000276809	sense_intronic	1	13	sense_intronic	novel transcript, sense intronic to DNAJC3	AL138955.1	95744726	95745765	1040	AL138955.1-201
239210_at	ENST00000602747	ENSG00000269887	sense_intronic	1	1	sense_intronic	novel transcript, sense intronic to PBX1	AL391001.1	164680085	164680799	715	AL391001.1-201
233273_at	ENST00000607752	ENSG00000271917	sense_intronic	1	1	sense_intronic	novel transcript	AL357568.2	164828436	164829952	1517	AL357568.2-201
232384_s_at	ENST00000570167	ENSG00000260249	antisense	1	16	antisense	uncharacterized LOC101927272 [Source:NCBI gene;Acc:101927272]	AC007608.3	50666211	50671578	5214	AC007608.3-201
227941_at	ENST00000420918	ENSG00000212978	lincRNA	-1	2	processed_transcript	uncharacterized LOC339803 [Source:NCBI gene;Acc:339803]	AC016747.1	61141592	61144950	2532	AC016747.1-201
227940_at	ENST00000420918	ENSG00000212978	lincRNA	-1	2	processed_transcript	uncharacterized LOC339803 [Source:NCBI gene;Acc:339803]	AC016747.1	61141592	61144950	2532	AC016747.1-201
1563002_at	ENST00000563991	ENSG00000259788	antisense	-1	1	antisense	novel transcript, antisense to UAP1	AL596325.1	162560227	162561308	1082	AL596325.1-201
1560913_at	ENST00000592441	ENSG00000243797	sense_overlapping	-1	7	sense_overlapping	novel transcript, sense overlapping CCDC71L	AC004917.1	106489724	106770207	701	AC004917.1-204
230195_at	ENST00000331096	ENSG00000185847	lincRNA	1	12	lincRNA	long intergenic non-protein coding RNA 1405 [Source:HGNC Symbol;Acc:HGNC:50688]	LINC01405	110936602	110937451	364	LINC01405-201
1556405_s_at	ENST00000598042	ENSG00000268038	lincRNA	-1	19	lincRNA	long intergenic non-protein coding RNA 1785 [Source:HGNC Symbol;Acc:HGNC:25060]	LINC01785	22615557	22623971	1112	LINC01785-201
1562365_at	ENST00000632995	ENSG00000282027	lincRNA	1	CHR_HSCHR8_1_CTG6	lincRNA	uncharacterized LOC286177 [Source:NCBI gene;Acc:286177]	AC025674.3	57272990	57278377	2971	AC025674.3-201
232374_s_at	ENST00000442777	ENSG00000223652	antisense	-1	5	antisense	uncharacterized LOC105379152 [Source:NCBI gene;Acc:105379152]	AC106786.1	123087248	123089295	792	AC106786.1-201
1560560_at	ENST00000436706	ENSG00000232628	sense_intronic	-1	1	sense_intronic	uncharacterized LOC101927143 [Source:NCBI gene;Acc:101927143]	AC092809.2	224208747	224213279	790	AC092809.2-202
1553634_a_at	ENST00000488785	ENSG00000228775	antisense	-1	7	antisense	WEE2 antisense RNA 1 [Source:HGNC Symbol;Acc:HGNC:48669]	WEE2-AS1	141704338	141738230	2262	WEE2-AS1-209
237345_at	ENST00000450292	ENSG00000225050	lincRNA	-1	9	lincRNA	novel transcript	AL355592.1	118687752	118705960	386	AL355592.1-201
229455_at	ENST00000568248	ENSG00000259820	lincRNA	-1	8	lincRNA	novel transcript	AC083843.2	134792020	134798272	6253	AC083843.2-201
1558821_s_at	ENST00000568248	ENSG00000259820	lincRNA	-1	8	lincRNA	novel transcript	AC083843.2	134792020	134798272	6253	AC083843.2-201
1570206_at	ENST00000450938	ENSG00000233569	lincRNA	1	9	lincRNA	uncharacterized LOC101928797 [Source:NCBI gene;Acc:101928797]	AL161630.1	117648606	117657027	1299	AL161630.1-201
1563344_at	ENST00000596646	ENSG00000269859	antisense	-1	19	antisense	novel transcript, antisense to ZNF628	AC008735.3	55475983	55476482	500	AC008735.3-201
1560604_at	ENST00000549357	ENSG00000258053	lincRNA	-1	12	lincRNA	novel transcript	AC025575.2	71047402	71118247	565	AC025575.2-201
236032_at	ENST00000620106	ENSG00000275854	sense_intronic	-1	12	sense_intronic	novel transcript, sense intronic to YARS2	AC084824.4	32736930	32737660	731	AC084824.4-201
1562811_at	ENST00000514569	ENSG00000249326	antisense	1	5	antisense	uncharacterized LOC101929081 [Source:NCBI gene;Acc:101929081]	CTD-2194D22.4	1887332	1900493	1635	CTD-2194D22.4-201
201451_x_at	ENST00000605984	ENSG00000272430	lincRNA	1	10	lincRNA	novel transcript	AL356056.3	46632387	46635472	551	AL356056.3-201
243814_at	ENST00000413818	ENSG00000231119	antisense	1	20	antisense	uncharacterized LOC101927377 [Source:NCBI gene;Acc:101927377]	AL031666.1	47352561	47354633	1809	AL031666.1-201
1563043_at	ENST00000438915	ENSG00000224514	antisense	1	3	antisense	long intergenic non-protein coding RNA 620 [Source:HGNC Symbol;Acc:HGNC:44223]	LINC00620	13650696	13746629	524	LINC00620-202
1564626_at	ENST00000612531	ENSG00000273824	lincRNA	-1	12	lincRNA	novel transcript	AC008033.3	68426331	68427737	1407	AC008033.3-201
1562638_at	ENST00000502521	ENSG00000250608	antisense	-1	3	processed_transcript	uncharacterized LOC339874 [Source:NCBI gene;Acc:339874]	AC010210.1	131325092	131381475	1978	AC010210.1-201
1561281_a_at	ENST00000447832	ENSG00000226235	antisense	1	1	antisense	LEMD1 antisense RNA 1 [Source:HGNC Symbol;Acc:HGNC:44132]	LEMD1-AS1	205373252	205387440	2781	LEMD1-AS1-201
1561280_at	ENST00000447832	ENSG00000226235	antisense	1	1	antisense	LEMD1 antisense RNA 1 [Source:HGNC Symbol;Acc:HGNC:44132]	LEMD1-AS1	205373252	205387440	2781	LEMD1-AS1-201
1564083_at	ENST00000432677	ENSG00000236714	lincRNA	1	5	lincRNA	long intergenic non-protein coding RNA 1844 [Source:HGNC Symbol;Acc:HGNC:52660]	LINC01844	142745600	142760998	2237	LINC01844-201
1556736_at	ENST00000512692	ENSG00000196951	antisense	-1	4	antisense	SCOC antisense RNA 1 [Source:HGNC Symbol;Acc:HGNC:50601]	SCOC-AS1	140283724	140373360	1987	SCOC-AS1-201
235869_at	ENST00000608178	ENSG00000196951	antisense	-1	4	antisense	SCOC antisense RNA 1 [Source:HGNC Symbol;Acc:HGNC:50601]	SCOC-AS1	140360682	140373381	453	SCOC-AS1-202
1557564_at	ENST00000499194	ENSG00000244926	antisense	-1	11	antisense	ALKBH3 antisense RNA 1 [Source:HGNC Symbol;Acc:HGNC:48670]	ALKBH3-AS1	43909292	43920926	1906	ALKBH3-AS1-201
1557565_a_at	ENST00000499194	ENSG00000244926	antisense	-1	11	antisense	ALKBH3 antisense RNA 1 [Source:HGNC Symbol;Acc:HGNC:48670]	ALKBH3-AS1	43909292	43920926	1906	ALKBH3-AS1-201
1562606_a_at	ENST00000500698	ENSG00000245522	lincRNA	-1	11	lincRNA	uncharacterized LOC440028 [Source:NCBI gene;Acc:440028]	AC026250.1	9754770	9759533	2311	AC026250.1-201
1557709_at	ENST00000629564	ENSG00000280722	sense_overlapping	1	CHR_HSCHR6_1_CTG5	sense_overlapping	novel transcript, overlapping to FAM120B	AL008628.2	170423462	170428648	5187	AL008628.2-201
1553298_at	ENST00000392620	ENSG00000182352	antisense	1	17	antisense	chromosome 17 open reading frame 77 [Source:HGNC Symbol;Acc:HGNC:26480]	C17orf77	74584918	74594209	2525	C17orf77-202
232420_x_at	ENST00000596585	ENSG00000268996	antisense	-1	9	antisense	MAN1B1 divergent transcript [Source:HGNC Symbol;Acc:HGNC:48715]	MAN1B1-DT	137084946	137086817	1872	MAN1B1-DT-201
1558764_at	ENST00000569912	ENSG00000261202	antisense	-1	22	antisense	novel transcript, antisense to FAM83F	Z83847.1	40043068	40044530	1463	Z83847.1-201
1558765_a_at	ENST00000569912	ENSG00000261202	antisense	-1	22	antisense	novel transcript, antisense to FAM83F	Z83847.1	40043068	40044530	1463	Z83847.1-201
237861_at	ENST00000500612	ENSG00000247324	antisense	1	16	antisense	novel transcript, antisense to ZNF23	AC010547.1	71462278	71465941	2793	AC010547.1-201
240888_at	ENST00000615251	ENSG00000275198	lincRNA	1	14	lincRNA	novel transcript	AL512791.2	90383365	90387973	4609	AL512791.2-201
1561682_at	ENST00000455929	ENSG00000233061	sense_intronic	-1	1	sense_intronic	TTLL7 intronic transcript 1 [Source:HGNC Symbol;Acc:HGNC:41486]	TTLL7-IT1	83979118	83984300	2921	TTLL7-IT1-201
237240_at	ENST00000607115	ENSG00000271843	lincRNA	-1	3	lincRNA	novel transcript	AC012557.1	64008082	64008692	611	AC012557.1-201
226883_at	ENST00000560400	ENSG00000259623	sense_overlapping	-1	17	sense_overlapping	novel transcript, sense overlapping to KLHL11	AC125257.1	41848518	41851447	2930	AC125257.1-201
231150_at	ENST00000608162	ENSG00000273335	lincRNA	-1	18	lincRNA	novel transcript	AP005432.2	9473421	9474006	586	AP005432.2-201
1561061_at	ENST00000501071	ENSG00000245729	lincRNA	-1	5	lincRNA	long intergenic non-protein coding RNA 2226 [Source:HGNC Symbol;Acc:HGNC:53095]	LINC02226	8333481	8457558	1587	LINC02226-201
1564940_at	ENST00000607691	ENSG00000272049	lincRNA	-1	5	lincRNA	novel transcript	AC091965.4	8444949	8445535	587	AC091965.4-201
240184_at	ENST00000488201	ENSG00000241359	antisense	-1	3	antisense	SYNPR antisense RNA 1 [Source:HGNC Symbol;Acc:HGNC:40774]	SYNPR-AS1	63423596	63550051	558	SYNPR-AS1-201
1560996_at	ENST00000566241	ENSG00000261212	lincRNA	-1	X	lincRNA	novel transcript	AC234778.2	141173235	141173588	354	AC234778.2-201
227985_at	ENST00000439058	ENSG00000233834	lincRNA	1	7	processed_transcript	uncharacterized LOC100506098 [Source:NCBI gene;Acc:100506098]	AC005083.1	20217577	20221681	667	AC005083.1-201
224011_at	ENST00000617006	ENSG00000275719	antisense	1	19	antisense	novel transcript, antisense to SLC1A5	AC008622.2	46787815	46789043	1229	AC008622.2-201
232828_at	ENST00000457843	ENSG00000233009	antisense	1	13	antisense	NALCN antisense RNA 1 [Source:HGNC Symbol;Acc:HGNC:42743]	NALCN-AS1	100708325	101059286	2846	NALCN-AS1-201
1561085_at	ENST00000447311	ENSG00000236366	lincRNA	-1	6	lincRNA	uncharacterized LOC153910 [Source:NCBI gene;Acc:153910]	AL359313.1	142526455	142637889	2293	AL359313.1-201
1564295_at	ENST00000456532	ENSG00000231566	lincRNA	-1	X	lincRNA	long intergenic non-protein coding RNA 2595 [Source:HGNC Symbol;Acc:HGNC:53946]	LINC02595	45848074	45851490	375	LINC02595-201
231378_at	ENST00000523459	ENSG00000253408	antisense	-1	8	antisense	uncharacterized LOC101929897 [Source:NCBI gene;Acc:101929897]	AC083973.1	42233675	42270911	590	AC083973.1-201
239698_at	ENST00000602353	ENSG00000270091	lincRNA	-1	17	lincRNA	novel transcript	AC015726.1	19896590	19897270	681	AC015726.1-201
1560767_at	ENST00000615046	ENSG00000228789	lincRNA	1	6	lincRNA	HLA complex group 22 (gene/pseudogene) [Source:HGNC Symbol;Acc:HGNC:27780]	HCG22	31054072	31059876	1603	HCG22-215
228549_at	ENST00000424332	ENSG00000242861	antisense	-1	1	antisense	novel transcript	AL591895.1	225840883	225846522	348	AL591895.1-201
210109_at	ENST00000623342	ENSG00000279078	lincRNA	1	7	lincRNA	SND1 intronic transcript 1 [Source:HGNC Symbol;Acc:HGNC:24158]	SND1-IT1	127997597	128000077	2481	SND1-IT1-201
239873_at	ENST00000415423	ENSG00000230289	antisense	-1	9	antisense	novel transcript	AL358781.2	131516558	131522229	473	AL358781.2-201
1556536_at	ENST00000409819	ENSG00000222035	antisense	-1	2	antisense	novel transcript	AC079354.1	202113626	202117058	3093	AC079354.1-201
1560903_at	ENST00000561473	ENSG00000261462	lincRNA	1	7	lincRNA	novel transcript	AC004023.1	87109539	87111282	1744	AC004023.1-201
236059_at	ENST00000638898	ENSG00000279342	sense_intronic	-1	11	sense_intronic	novel transcript, sense intronic to MSANTD2	AP000866.6	124789240	124792818	3579	AP000866.6-201
233095_at	ENST00000562191	ENSG00000261292	lincRNA	1	3	lincRNA	novel transcript	AC110491.1	97759523	97761532	2010	AC110491.1-201
1564701_at	ENST00000423838	ENSG00000235070	lincRNA	-1	2	lincRNA	novel transcript	AC062015.1	226180044	226185371	1134	AC062015.1-201
211460_at	ENST00000433794	ENSG00000131007	antisense	-1	Y	antisense	testis-specific transcript, Y-linked 9B [Source:HGNC Symbol;Acc:HGNC:32425]	TTTY9B	18581206	18590521	1637	TTTY9B-201
1556406_at	ENST00000463200	ENSG00000239589	lincRNA	1	3	lincRNA	long intergenic non-protein coding RNA 879 [Source:HGNC Symbol;Acc:HGNC:48566]	LINC00879	94938263	94991328	1041	LINC00879-202
1561556_at	ENST00000420237	ENSG00000223842	lincRNA	-1	1	lincRNA	novel transcript	AL360093.1	219222248	219225497	1126	AL360093.1-201
240075_at	ENST00000428747	ENSG00000233485	antisense	-1	1	antisense	novel transcript	AL031283.2	15326680	15343876	3105	AL031283.2-201
1569738_at	ENST00000456026	ENSG00000232100	lincRNA	1	1	lincRNA	long intergenic non-protein coding RNA 1653 [Source:HGNC Symbol;Acc:HGNC:52441]	LINC01653	218043505	218059140	1728	LINC01653-201
225951_s_at	ENST00000557682	ENSG00000272888	lincRNA	1	15	processed_transcript	long intergenic non-protein coding RNA 1578 [Source:HGNC Symbol;Acc:HGNC:48626]	LINC01578	92882707	92899701	2683	LINC01578-209
233661_at	ENST00000563184	ENSG00000260962	lincRNA	1	13	lincRNA	long intergenic non-protein coding RNA 557 [Source:HGNC Symbol;Acc:HGNC:43701]	LINC00557	94960041	94961319	1279	LINC00557-201
1555798_at	ENST00000316807	ENSG00000180458	antisense	-1	19	antisense	novel transcript, antisense to ZNF793	AC022148.1	37545470	37549171	3267	AC022148.1-201
227893_at	ENST00000433656	ENSG00000175611	lincRNA	-1	9	lincRNA	long intergenic non-protein coding RNA 476 [Source:HGNC Symbol;Acc:HGNC:27858]	LINC00476	95759231	95875480	1040	LINC00476-205
1557788_a_at	ENST00000412446	ENSG00000175611	lincRNA	-1	9	lincRNA	long intergenic non-protein coding RNA 476 [Source:HGNC Symbol;Acc:HGNC:27858]	LINC00476	95813293	95875977	809	LINC00476-202
1559804_at	ENST00000521221	ENSG00000253205	lincRNA	-1	8	lincRNA	novel transcript	AC011124.1	63384839	63417930	1762	AC011124.1-201
229609_at	ENST00000456104	ENSG00000223482	antisense	-1	10	antisense	NUTM2A antisense RNA 1 [Source:HGNC Symbol;Acc:HGNC:45161]	NUTM2A-AS1	87235627	87326674	486	NUTM2A-AS1-211
1558794_at	ENST00000446751	ENSG00000223482	antisense	-1	10	antisense	NUTM2A antisense RNA 1 [Source:HGNC Symbol;Acc:HGNC:45161]	NUTM2A-AS1	87244132	87342612	2394	NUTM2A-AS1-208
227724_at	ENST00000420424	ENSG00000223482	antisense	-1	10	antisense	NUTM2A antisense RNA 1 [Source:HGNC Symbol;Acc:HGNC:45161]	NUTM2A-AS1	87286898	87308584	2226	NUTM2A-AS1-205
235730_at	ENST00000420424	ENSG00000223482	antisense	-1	10	antisense	NUTM2A antisense RNA 1 [Source:HGNC Symbol;Acc:HGNC:45161]	NUTM2A-AS1	87286898	87308584	2226	NUTM2A-AS1-205
230886_at	ENST00000366446	ENSG00000223482	antisense	-1	10	antisense	NUTM2A antisense RNA 1 [Source:HGNC Symbol;Acc:HGNC:45161]	NUTM2A-AS1	87334040	87336829	819	NUTM2A-AS1-201
1569554_at	ENST00000555861	ENSG00000214770	antisense	-1	14	antisense	novel transcript	AL161756.1	64329431	64336569	1751	AL161756.1-201
238097_at	ENST00000458001	ENSG00000233695	antisense	1	13	antisense	GAS6 antisense RNA 1 [Source:HGNC Symbol;Acc:HGNC:39826]	GAS6-AS1	113815630	113845744	7169	GAS6-AS1-201
238127_at	ENST00000458001	ENSG00000233695	antisense	1	13	antisense	GAS6 antisense RNA 1 [Source:HGNC Symbol;Acc:HGNC:39826]	GAS6-AS1	113815630	113845744	7169	GAS6-AS1-201
1566169_at	ENST00000568729	ENSG00000261842	lincRNA	1	7	lincRNA	novel transcript	AC073314.1	149422675	149424890	2216	AC073314.1-201
216319_at	ENST00000454596	ENSG00000236673	lincRNA	1	6	lincRNA	novel transcript	AL117378.1	131901963	131920565	2305	AL117378.1-201
227356_at	ENST00000366451	ENSG00000203644	sense_intronic	-1	3	sense_intronic	novel transcript, sense intronic to TMCC1	AC083799.1	129847048	129847957	910	AC083799.1-201
242070_at	ENST00000590750	ENSG00000267260	lincRNA	1	19	lincRNA	uncharacterized LOC728485 [Source:NCBI gene;Acc:728485]	AC020928.1	36773153	36777078	1850	AC020928.1-201
235358_at	ENST00000590750	ENSG00000267260	lincRNA	1	19	lincRNA	uncharacterized LOC728485 [Source:NCBI gene;Acc:728485]	AC020928.1	36773153	36777078	1850	AC020928.1-201
1556823_s_at	ENST00000569130	ENSG00000260366	sense_overlapping	1	19	sense_overlapping	novel transcript, overlapping NUCB1	AC026803.1	48926171	48926444	274	AC026803.1-201
207078_at	ENST00000553982	ENSG00000259115	lincRNA	-1	14	lincRNA	novel transcript	AL357153.3	70593314	70641204	611	AL357153.3-201
236440_at	ENST00000584727	ENSG00000265579	sense_intronic	-1	18	sense_intronic	novel transcript , sense intronic to NETO1	AC023301.1	72743756	72745961	2206	AC023301.1-201
1561413_at	ENST00000510576	ENSG00000249035	antisense	1	5	antisense	colorectal liver metastasis associated transcript 3 [Source:HGNC Symbol;Acc:HGNC:52287]	CLMAT3	151676945	151687910	1973	CLMAT3-201
233551_at	ENST00000430756	ENSG00000235244	lincRNA	-1	X	lincRNA	DXZ4 associated non-coding transcript 2, distal [Source:HGNC Symbol;Acc:HGNC:50862]	DANT2	115917271	115969089	2079	DANT2-201
1561253_at	ENST00000542219	ENSG00000255970	lincRNA	-1	12	lincRNA	long intergenic non-protein coding RNA 2421 [Source:HGNC Symbol;Acc:HGNC:53351]	LINC02421	67709047	67729475	3135	LINC02421-201
232713_at	ENST00000567905	ENSG00000261342	sense_intronic	-1	19	sense_intronic	novel transcript	AC006538.1	2727743	2729327	1585	AC006538.1-201
229833_at	ENST00000399540	ENSG00000215067	antisense	-1	17	antisense	ALOX12 antisense RNA 1 [Source:HGNC Symbol;Acc:HGNC:51342]	ALOX12-AS1	7001132	7012342	1730	ALOX12-AS1-201
1561688_at	ENST00000435367	ENSG00000224504	lincRNA	1	10	lincRNA	uncharacterized LOC101929662 [Source:NCBI gene;Acc:101929662]	AC025428.2	85432863	85448961	2672	AC025428.2-201
243092_at	ENST00000563843	ENSG00000261485	antisense	-1	13	antisense	PAN3 antisense RNA 1 [Source:HGNC Symbol;Acc:HGNC:39932]	PAN3-AS1	28136843	28138193	1351	PAN3-AS1-201
232340_at	ENST00000417083	ENSG00000244625	lincRNA	1	22	lincRNA	MIAT neighbor [Source:HGNC Symbol;Acc:HGNC:50731]	MIATNB	26717369	26722172	706	MIATNB-201
227074_at	ENST00000457025	ENSG00000223745	antisense	-1	1	processed_transcript	CCDC18 antisense RNA 1 [Source:HGNC Symbol;Acc:HGNC:52262]	CCDC18-AS1	93264640	93338531	413	CCDC18-AS1-222
228658_at	ENST00000643270	ENSG00000225783	lincRNA	1	22	lincRNA	myocardial infarction associated transcript [Source:HGNC Symbol;Acc:HGNC:33425]	MIAT	26646452	26669655	3760	MIAT-223
227168_at	ENST00000616469	ENSG00000225783	lincRNA	1	22	lincRNA	myocardial infarction associated transcript [Source:HGNC Symbol;Acc:HGNC:33425]	MIAT	26657468	26676475	10069	MIAT-220
1564855_at	ENST00000640881	ENSG00000284500	lincRNA	1	15	lincRNA	uncharacterized LOC101927079 [Source:NCBI gene;Acc:101927079]	AC134980.2	21990080	22059821	809	AC134980.2-203
231886_at	ENST00000453576	ENSG00000238009	lincRNA	-1	1	lincRNA	novel transcript	AL627309.1	129081	133566	336	AL627309.1-204
235779_at	ENST00000588906	ENSG00000267254	antisense	1	19	antisense	ZNF790 antisense RNA 1 [Source:NCBI gene;Acc:284408]	ZNF790-AS1	36797563	36828101	850	ZNF790-AS1-203
1562973_at	ENST00000420725	ENSG00000236513	lincRNA	-1	X	lincRNA	uncharacterized LOC101928201 [Source:NCBI gene;Acc:101928201]	AC074035.1	4627200	4633572	1184	AC074035.1-201
240519_at	ENST00000443576	ENSG00000227911	lincRNA	-1	13	lincRNA	long intergenic non-protein coding RNA 2344 [Source:HGNC Symbol;Acc:HGNC:53264]	LINC02344	33333679	33335277	644	LINC02344-201
233194_at	ENST00000628131	ENSG00000236581	antisense	1	13	processed_transcript	STARD13 antisense RNA [Source:HGNC Symbol;Acc:HGNC:40873]	STARD13-AS	33180401	33281238	940	STARD13-AS-248
243336_at	ENST00000613733	ENSG00000262728	antisense	-1	15	antisense	novel transcript, antisense to GOLGA8N	AC123768.3	32586105	32614696	523	AC123768.3-201
238658_at	ENST00000616244	ENSG00000276724	lincRNA	1	15	lincRNA	novel transcript	AC123768.4	32583612	32584312	701	AC123768.4-201
1556123_a_at	ENST00000597785	ENSG00000269386	antisense	-1	19	antisense	RAB11B antisense RNA 1 [Source:HGNC Symbol;Acc:HGNC:44178]	RAB11B-AS1	8374373	8390124	515	RAB11B-AS1-203
1556122_at	ENST00000597785	ENSG00000269386	antisense	-1	19	antisense	RAB11B antisense RNA 1 [Source:HGNC Symbol;Acc:HGNC:44178]	RAB11B-AS1	8374373	8390124	515	RAB11B-AS1-203
241876_at	ENST00000453895	ENSG00000240710	antisense	1	1	antisense	novel transcript	AL512306.3	204603035	204616565	683	AL512306.3-201
1561545_at	ENST00000451099	ENSG00000235397	antisense	-1	17	antisense	EPN2 antisense RNA 1 [Source:HGNC Symbol;Acc:HGNC:40849]	EPN2-AS1	19296596	19306261	1190	EPN2-AS1-201
1566643_a_at	ENST00000587894	ENSG00000267749	sense_intronic	-1	19	sense_intronic	novel transcript, sense intronic to GNG7	AC092068.3	2641838	2643853	2016	AC092068.3-201
1560862_at	ENST00000441457	ENSG00000230962	lincRNA	1	10	lincRNA	long intergenic non-protein coding RNA 1520 [Source:HGNC Symbol;Acc:HGNC:51218]	LINC01520	85449592	85491996	1487	LINC01520-201
1558628_at	ENST00000562391	ENSG00000261126	lincRNA	1	18	lincRNA	RBFA downstream neighbor [Source:HGNC Symbol;Acc:HGNC:48591]	RBFADN	80046900	80081293	1350	RBFADN-201
1569732_at	ENST00000612584	ENSG00000275431	antisense	1	17	antisense	novel transcript, antisense to CCL14	AC244100.2	35985585	35990270	3878	AC244100.2-202
234905_at	ENST00000567381	ENSG00000261439	antisense	-1	16	antisense	uncharacterized LOC26077 [Source:NCBI gene;Acc:26077]	DKFZP434H168	56192614	56194518	1905	DKFZP434H168-201
1562683_a_at	ENST00000627163	ENSG00000281202	lincRNA	-1	4	lincRNA	long intergenic non-protein coding RNA 1097 [Source:HGNC Symbol;Acc:HGNC:27738]	LINC01097	13526319	13531417	2122	LINC01097-201
236112_at	ENST00000501050	ENSG00000246095	lincRNA	-1	4	lincRNA	long intergenic non-protein coding RNA 1096 [Source:HGNC Symbol;Acc:HGNC:27739]	LINC01096	13546076	13547801	1263	LINC01096-201
1558007_s_at	ENST00000562280	ENSG00000260034	antisense	-1	16	antisense	LCMT1 antisense RNA 2 [Source:HGNC Symbol;Acc:HGNC:51178]	LCMT1-AS2	25140577	25149032	2601	LCMT1-AS2-201
229049_at	ENST00000565214	ENSG00000260034	antisense	-1	16	antisense	LCMT1 antisense RNA 2 [Source:HGNC Symbol;Acc:HGNC:51178]	LCMT1-AS2	25140583	25146248	5666	LCMT1-AS2-202
243017_at	ENST00000437322	ENSG00000234390	lincRNA	-1	X	lincRNA	USP27X antisense RNA 1 (head to head) [Source:HGNC Symbol;Acc:HGNC:27249]	USP27X-AS1	49876724	49879241	2175	USP27X-AS1-201
244252_at	ENST00000501541	ENSG00000244953	lincRNA	-1	11	lincRNA	novel transcript	AC087521.1	43943787	43947206	2045	AC087521.1-201
1568616_a_at	ENST00000501541	ENSG00000244953	lincRNA	-1	11	lincRNA	novel transcript	AC087521.1	43943787	43947206	2045	AC087521.1-201
243344_at	ENST00000567129	ENSG00000261447	lincRNA	1	9	lincRNA	novel transcript	AL162412.1	69672749	69673713	965	AL162412.1-201
236071_at	ENST00000439418	ENSG00000225626	lincRNA	-1	9	lincRNA	C9orf135 divergent transcript [Source:HGNC Symbol;Acc:HGNC:48713]	C9orf135-DT	69818983	69820739	1375	C9orf135-DT-201
241161_at	ENST00000632118	ENSG00000282071	lincRNA	1	CHR_HSCHR17_7_CTG4	lincRNA	novel transcript	AC069363.1	36012540	36012927	388	AC069363.1-201
239532_at	ENST00000609837	ENSG00000273106	antisense	-1	2	antisense	novel transcript	AC019129.2	44167625	44168859	1235	AC019129.2-201
237297_at	ENST00000621254	ENSG00000278831	antisense	1	10	antisense	novel transcript, antisense to FAM53B	AL513190.1	124623353	124624079	727	AL513190.1-201
221621_at	ENST00000434411	ENSG00000234912	sense_overlapping	1	17	sense_overlapping	small nucleolar RNA host gene 20 [Source:HGNC Symbol;Acc:HGNC:33099]	SNHG20	77088631	77094990	2185	SNHG20-202
233205_at	ENST00000437488	ENSG00000237978	antisense	-1	3	antisense	KCNMB2 antisense RNA 1 [Source:HGNC Symbol;Acc:HGNC:51409]	KCNMB2-AS1	178526505	178860352	964	KCNMB2-AS1-204
1561739_at	ENST00000577199	ENSG00000266289	lincRNA	-1	8	lincRNA	novel transcript	AC012213.3	103383078	103383854	777	AC012213.3-201
1562034_at	ENST00000439088	ENSG00000234880	lincRNA	-1	21	lincRNA	long intergenic non-protein coding RNA 163 [Source:HGNC Symbol;Acc:HGNC:33165]	LINC00163	44989864	44994069	2135	LINC00163-202
1556445_at	ENST00000567533	ENSG00000261795	lincRNA	-1	7	lincRNA	novel transcript	AC093627.7	161765	164972	3208	AC093627.7-201
232001_at	ENST00000445427	ENSG00000237943	lincRNA	1	10	processed_transcript	PRKCQ antisense RNA 1 [Source:HGNC Symbol;Acc:HGNC:44689]	PRKCQ-AS1	6580419	6584299	1133	PRKCQ-AS1-202
240015_at	ENST00000445427	ENSG00000237943	lincRNA	1	10	processed_transcript	PRKCQ antisense RNA 1 [Source:HGNC Symbol;Acc:HGNC:44689]	PRKCQ-AS1	6580419	6584299	1133	PRKCQ-AS1-202
1561004_at	ENST00000414894	ENSG00000237943	lincRNA	1	10	processed_transcript	PRKCQ antisense RNA 1 [Source:HGNC Symbol;Acc:HGNC:44689]	PRKCQ-AS1	6583676	6585679	365	PRKCQ-AS1-201
236162_at	ENST00000564485	ENSG00000260979	lincRNA	1	16	lincRNA	novel transcript	AC022167.3	8962706	8966990	427	AC022167.3-201
236260_at	ENST00000564485	ENSG00000260979	lincRNA	1	16	lincRNA	novel transcript	AC022167.3	8962706	8966990	427	AC022167.3-201
237601_at	ENST00000555725	ENSG00000259082	lincRNA	1	14	lincRNA	long intergenic non-protein coding RNA 2314 [Source:HGNC Symbol;Acc:HGNC:53233]	LINC02314	101442076	101444315	516	LINC02314-201
240810_at	ENST00000602433	ENSG00000269956	antisense	1	1	antisense	MKNK1 antisense RNA 1 [Source:HGNC Symbol;Acc:HGNC:44129]	MKNK1-AS1	46538696	46570255	2445	MKNK1-AS1-201
1560025_at	ENST00000618108	ENSG00000276128	lincRNA	1	9	lincRNA	novel transcript	AL591441.1	42981772	42988167	2247	AL591441.1-201
243844_at	ENST00000505736	ENSG00000248869	lincRNA	-1	4	lincRNA	long intergenic non-protein coding RNA 2511 [Source:HGNC Symbol;Acc:HGNC:53500]	LINC02511	136796722	137212799	1668	LINC02511-201
241046_at	ENST00000429305	ENSG00000232197	antisense	1	6	antisense	novel transcript	AL596442.1	170162517	170163027	429	AL596442.1-201
232836_at	ENST00000558175	ENSG00000228422	lincRNA	-1	20	lincRNA	long intergenic non-protein coding RNA 687 [Source:HGNC Symbol;Acc:HGNC:16194]	LINC00687	11800463	11810426	696	LINC00687-203
232242_at	ENST00000474795	ENSG00000241472	antisense	-1	3	processed_transcript	PTPRG antisense RNA 1 [Source:HGNC Symbol;Acc:HGNC:44638]	PTPRG-AS1	62261823	62318947	2661	PTPRG-AS1-204
1562655_at	ENST00000458463	ENSG00000203527	antisense	1	22	antisense	uncharacterized LOC101927447 [Source:NCBI gene;Acc:101927447]	Z99756.1	43275955	43283830	1951	Z99756.1-201
1560841_at	ENST00000457303	ENSG00000232648	antisense	-1	4	antisense	uncharacterized LOC389247 [Source:NCBI gene;Acc:389247]	AC107214.1	183494938	183504494	559	AC107214.1-201
1563073_at	ENST00000431646	ENSG00000236747	lincRNA	-1	X	lincRNA	long intergenic non-protein coding RNA 1282 [Source:HGNC Symbol;Acc:HGNC:50338]	LINC01282	39367285	39391774	880	LINC01282-201
1558440_at	ENST00000501194	ENSG00000246792	antisense	1	8	antisense	novel transcript	AC106038.1	90646441	90651757	3473	AC106038.1-201
214750_at	ENST00000623119	ENSG00000280109	antisense	-1	21	antisense	placenta specific 4 [Source:HGNC Symbol;Acc:HGNC:14616]	PLAC4	41175231	41180818	5588	PLAC4-204
231454_at	ENST00000623119	ENSG00000280109	antisense	-1	21	antisense	placenta specific 4 [Source:HGNC Symbol;Acc:HGNC:14616]	PLAC4	41175231	41180818	5588	PLAC4-204
227519_at	ENST00000623119	ENSG00000280109	antisense	-1	21	antisense	placenta specific 4 [Source:HGNC Symbol;Acc:HGNC:14616]	PLAC4	41175231	41180818	5588	PLAC4-204
239248_at	ENST00000609470	ENSG00000234684	antisense	1	20	antisense	SDCBP2 antisense RNA 1 [Source:HGNC Symbol;Acc:HGNC:44314]	SDCBP2-AS1	1325410	1378734	2158	SDCBP2-AS1-204
233530_at	ENST00000607947	ENSG00000234684	antisense	1	20	antisense	SDCBP2 antisense RNA 1 [Source:HGNC Symbol;Acc:HGNC:44314]	SDCBP2-AS1	1325419	1361631	808	SDCBP2-AS1-202
236520_at	ENST00000607947	ENSG00000234684	antisense	1	20	antisense	SDCBP2 antisense RNA 1 [Source:HGNC Symbol;Acc:HGNC:44314]	SDCBP2-AS1	1325419	1361631	808	SDCBP2-AS1-202
228455_at	ENST00000609909	ENSG00000273373	antisense	1	1	antisense	novel transcript, antisense to SLC16A4	AL355488.1	110370154	110373003	2850	AL355488.1-201
1570266_x_at	ENST00000507666	ENSG00000251292	lincRNA	-1	4	lincRNA	endogenous retrovirus group H member 1 [Source:HGNC Symbol;Acc:HGNC:39053]	ERVH-1	23723262	23733579	639	ERVH-1-201
1569831_at	ENST00000521936	ENSG00000253553	antisense	1	8	antisense	novel transcript, antisense to MMP16	AC090578.1	88700291	88737134	1469	AC090578.1-207
227306_at	ENST00000563205	ENSG00000260912	sense_overlapping	1	9	sense_overlapping	novel transcript, overlapping ACER2	AL158206.1	19453209	19455173	1965	AL158206.1-201
230641_at	ENST00000458624	ENSG00000244239	antisense	1	7	antisense	novel transcript, antisense to ICA1	AC007009.1	8262233	8262821	429	AC007009.1-201
1557265_at	ENST00000621230	ENSG00000276791	lincRNA	1	16	lincRNA	novel transcript	AC092117.1	2777319	2780568	3250	AC092117.1-201
220561_at	ENST00000445504	ENSG00000099869	antisense	1	11	antisense	IGF2 antisense RNA [Source:HGNC Symbol;Acc:HGNC:14062]	IGF2-AS	2140501	2148642	1944	IGF2-AS-203
1562274_at	ENST00000567359	ENSG00000260862	sense_intronic	1	16	sense_intronic	uncharacterized LOC101928446 [Source:NCBI gene;Acc:101928446]	AC099506.1	82773319	82829638	4037	AC099506.1-201
1561003_at	ENST00000563342	ENSG00000259914	antisense	-1	16	antisense	novel transcript, antisense to CDH13	AC009063.1	83725676	83726377	702	AC009063.1-201
1562223_at	ENST00000547175	ENSG00000257395	lincRNA	1	14	lincRNA	novel transcript	AL512310.2	19681420	19684739	1493	AL512310.2-201
1561450_at	ENST00000567497	ENSG00000261184	lincRNA	1	7	lincRNA	uncharacterized LOC101928618 [Source:NCBI gene;Acc:101928618]	AC083864.3	36095272	36099543	783	AC083864.3-201
1569453_a_at	ENST00000527620	ENSG00000254815	antisense	1	11	antisense	novel transcript	AP006284.1	557595	560106	2210	AP006284.1-201
1561355_at	ENST00000527620	ENSG00000254815	antisense	1	11	antisense	novel transcript	AP006284.1	557595	560106	2210	AP006284.1-201
1569452_at	ENST00000533844	ENSG00000254815	antisense	1	11	antisense	novel transcript	AP006284.1	559476	560107	537	AP006284.1-203
237880_at	ENST00000429878	ENSG00000224184	lincRNA	1	2	lincRNA	MIR3681 host gene [Source:HGNC Symbol;Acc:HGNC:52001]	MIR3681HG	11848622	11866284	558	MIR3681HG-203
237321_at	ENST00000451644	ENSG00000224184	lincRNA	1	2	lincRNA	MIR3681 host gene [Source:HGNC Symbol;Acc:HGNC:52001]	MIR3681HG	12007116	12131585	623	MIR3681HG-207
233590_at	ENST00000412294	ENSG00000224184	lincRNA	1	2	lincRNA	MIR3681 host gene [Source:HGNC Symbol;Acc:HGNC:52001]	MIR3681HG	12007128	12578348	2183	MIR3681HG-201
1556771_a_at	ENST00000436360	ENSG00000237159	antisense	1	9	antisense	CNTFR antisense RNA 1 [Source:HGNC Symbol;Acc:HGNC:48712]	CNTFR-AS1	34568015	34582649	892	CNTFR-AS1-201
1561590_a_at	ENST00000436360	ENSG00000237159	antisense	1	9	antisense	CNTFR antisense RNA 1 [Source:HGNC Symbol;Acc:HGNC:48712]	CNTFR-AS1	34568015	34582649	892	CNTFR-AS1-201
237604_at	ENST00000454187	ENSG00000237159	antisense	1	9	antisense	CNTFR antisense RNA 1 [Source:HGNC Symbol;Acc:HGNC:48712]	CNTFR-AS1	34569591	34570125	266	CNTFR-AS1-204
228435_at	ENST00000601192	ENSG00000269604	antisense	-1	19	antisense	novel transcript, antisense to FEM1A	AC005523.2	4791745	4795555	3568	AC005523.2-201
1561309_x_at	ENST00000457009	ENSG00000230010	lincRNA	-1	20	lincRNA	novel transcript	AL049646.1	18322552	18359300	2490	AL049646.1-201
1561307_at	ENST00000457009	ENSG00000230010	lincRNA	-1	20	lincRNA	novel transcript	AL049646.1	18322552	18359300	2490	AL049646.1-201
230940_at	ENST00000593201	ENSG00000267244	antisense	1	19	processed_transcript	uncharacterized LOC100288123 [Source:NCBI gene;Acc:100288123]	AC012615.6	1822089	1824542	1697	AC012615.6-201
237219_at	ENST00000420998	ENSG00000231944	antisense	1	X	antisense	PHKA1 antisense RNA 1 [Source:HGNC Symbol;Acc:HGNC:40446]	PHKA1-AS1	72688950	72712348	598	PHKA1-AS1-201
242596_at	ENST00000608819	ENSG00000272941	antisense	1	7	antisense	novel transcript, antisense to C7orf49	AC083862.2	135168403	135169547	1145	AC083862.2-201
224054_at	ENST00000608410	ENSG00000273115	lincRNA	-1	21	lincRNA	novel transcript	AP001596.2	26459903	26460214	312	AP001596.2-201
232804_at	ENST00000420877	ENSG00000234380	antisense	1	21	antisense	long intergenic non-protein coding RNA 1426 [Source:HGNC Symbol;Acc:HGNC:50734]	LINC01426	34745757	34784886	2632	LINC01426-202
1554983_at	ENST00000419069	ENSG00000238265	lincRNA	-1	21	lincRNA	long intergenic non-protein coding RNA 317 [Source:HGNC Symbol;Acc:HGNC:23126]	LINC00317	21723293	21737319	612	LINC00317-201
226591_at	ENST00000552334	ENSG00000257151	lincRNA	1	15	lincRNA	Prader Willi/Angelman region RNA 6 [Source:HGNC Symbol;Acc:HGNC:49129]	PWAR6	25031873	25036490	4618	PWAR6-201
226587_at	ENST00000552334	ENSG00000257151	lincRNA	1	15	lincRNA	Prader Willi/Angelman region RNA 6 [Source:HGNC Symbol;Acc:HGNC:49129]	PWAR6	25031873	25036490	4618	PWAR6-201
1564887_at	ENST00000568585	ENSG00000260262	lincRNA	-1	4	lincRNA	novel transcript	AC139887.3	836512	837224	713	AC139887.3-201
232191_at	ENST00000447535	ENSG00000233056	lincRNA	-1	21	lincRNA	endogenous retrovirus group 48 member 1 [Source:HGNC Symbol;Acc:HGNC:17216]	ERVH48-1	42916803	42925646	2790	ERVH48-1-201
237004_at	ENST00000563162	ENSG00000260989	antisense	1	16	antisense	uncharacterized LOC105371046 [Source:NCBI gene;Acc:105371046]	AL133297.2	1580527	1610328	485	AL133297.2-201
1557486_at	ENST00000428191	ENSG00000236977	sense_intronic	-1	2	sense_intronic	ANKRD44 intronic transcript 1 [Source:HGNC Symbol;Acc:HGNC:41477]	ANKRD44-IT1	197250858	197302519	1069	ANKRD44-IT1-201
1558801_at	ENST00000513560	ENSG00000248092	antisense	-1	5	antisense	NNT antisense RNA 1 [Source:HGNC Symbol;Acc:HGNC:49005]	NNT-AS1	43571594	43603104	4769	NNT-AS1-204
1561252_at	ENST00000628576	ENSG00000281296	antisense	1	CHR_HSCHR22_1_CTG3	antisense	uncharacterized LOC648691 [Source:NCBI gene;Acc:648691]	LL22NC03-63E9.3	22568448	22575707	3111	LL22NC03-63E9.3-202
1562081_a_at	ENST00000413124	ENSG00000226722	lincRNA	-1	13	lincRNA	long intergenic non-protein coding RNA 424 [Source:HGNC Symbol;Acc:HGNC:42815]	LINC00424	21872770	21875566	654	LINC00424-201
1562080_at	ENST00000413124	ENSG00000226722	lincRNA	-1	13	lincRNA	long intergenic non-protein coding RNA 424 [Source:HGNC Symbol;Acc:HGNC:42815]	LINC00424	21872770	21875566	654	LINC00424-201
1561367_a_at	ENST00000631321	ENSG00000276476	lincRNA	1	13	lincRNA	long intergenic non-protein coding RNA 540 [Source:NCBI gene;Acc:100506622]	LINC00540	22040975	22276524	2412	LINC00540-203
229318_at	ENST00000601369	ENSG00000225484	antisense	-1	10	antisense	NUTM2B antisense RNA 1 [Source:HGNC Symbol;Acc:HGNC:51204]	NUTM2B-AS1	79691502	79826516	1233	NUTM2B-AS1-211
232839_at	ENST00000434547	ENSG00000224418	antisense	1	13	antisense	STK24 antisense RNA 1 [Source:HGNC Symbol;Acc:HGNC:39935]	STK24-AS1	98577244	98578830	1278	STK24-AS1-201
[truncated: 2,656 more rows]
