# Supplementary material for: Identification of key protein-coding genes and lncRNAs in spontaneous neutrophil apoptosis
Source: Sci Rep. 2019 Oct 22;9:15106. doi: 10.1038/s41598-019-51597-9 (PMC6805912; doi:10.1038/s41598-019-51597-9)
Supplement: Supplementary file 2 — Supplementary Dataset 2 [file 41598_2019_51597_MOESM2_ESM.xlsx]

## Sheet: profile 45 and 4gene
id	profile	type
ENST00000424989	45	lncRNA
ENST00000438412	45	lncRNA
ENST00000444126	45	lncRNA
ENST00000504520	45	lncRNA
ENST00000510619	45	lncRNA
ENST00000517983	45	lncRNA
ENST00000561559	45	lncRNA
ENST00000566457	45	lncRNA
ENST00000568280	45	lncRNA
ENST00000606924	45	lncRNA
ENST00000609212	45	lncRNA
ENST00000612330	45	lncRNA
ENST00000619323	45	lncRNA
ENST00000621883	45	lncRNA
ENST00000623515	45	lncRNA
ENST00000646865	45	lncRNA
ABHD17C	45	mRNA
AC006064.6	45	mRNA
AC027644.4	45	mRNA
ACAT2	45	mRNA
ADORA2B	45	mRNA
ANKRD33B	45	mRNA
ANKRD9	45	mRNA
AP1G1	45	mRNA
ASB2	45	mRNA
ATP1B3	45	mRNA
ATP6V1C1	45	mRNA
AURKA	45	mRNA
AZIN1	45	mRNA
B3GNT5	45	mRNA
BATF3	45	mRNA
BCL9L	45	mRNA
BID	45	mRNA
BIRC3	45	mRNA
BLOC1S6	45	mRNA
BORCS5	45	mRNA
BRAF	45	mRNA
C10orf55	45	mRNA
C1orf162	45	mRNA
CAMK1G	45	mRNA
CCDC93	45	mRNA
CCL20	45	mRNA
CCM2L	45	mRNA
CDADC1	45	mRNA
CDK16	45	mRNA
CHKA	45	mRNA
CLIC4	45	mRNA
CLIC4P1	45	mRNA
CNOT2	45	mRNA
CREB3	45	mRNA
CTH	45	mRNA
CTNNBL1	45	mRNA
CTU2	45	mRNA
CXCL2	45	mRNA
CYLD	45	mRNA
CYTH3	45	mRNA
DCUN1D2	45	mRNA
DCUN1D3	45	mRNA
DDX21	45	mRNA
DENND4A	45	mRNA
DHCR7	45	mRNA
DHX36	45	mRNA
DNAAF1	45	mRNA
DOT1L	45	mRNA
DUSP16	45	mRNA
DUSP2	45	mRNA
DUSP5	45	mRNA
DYNLT3	45	mRNA
ECD	45	mRNA
EGR3	45	mRNA
EHD1	45	mRNA
EHD4	45	mRNA
EIF3I	45	mRNA
EIF4A1	45	mRNA
ELL2	45	mRNA
EMD	45	mRNA
EPM2AIP1	45	mRNA
ERCC5	45	mRNA
ETF1P1	45	mRNA
EXOSC4	45	mRNA
FAM110A	45	mRNA
FAM57A	45	mRNA
FBXO34	45	mRNA
FBXW7	45	mRNA
FGD4	45	mRNA
FKBP2	45	mRNA
FOSL1	45	mRNA
FRMD4B	45	mRNA
FUNDC2	45	mRNA
FUT4	45	mRNA
GINS4	45	mRNA
GJB2	45	mRNA
GK	45	mRNA
GK5	45	mRNA
GNL2	45	mRNA
AGPAT6	45	mRNA
GPATCH2L	45	mRNA
GPN1	45	mRNA
GPR18	45	mRNA
GPR35	45	mRNA
GPR65	45	mRNA
GPR84	45	mRNA
GTF3C6	45	mRNA
GTPBP1	45	mRNA
HES4	45	mRNA
HIC1	45	mRNA
HIVEP1	45	mRNA
HNRNPA3P3	45	mRNA
HPS5	45	mRNA
HS3ST3B1	45	mRNA
HSP90AB1	45	mRNA
HSPA13	45	mRNA
ICAM1	45	mRNA
IER5	45	mRNA
IL1A	45	mRNA
ISCA1	45	mRNA
ISCA1P6	45	mRNA
JOSD1	45	mRNA
KCNH2	45	mRNA
LACC1	45	mRNA
LACTB	45	mRNA
LAMB3	45	mRNA
LDLR	45	mRNA
LIMS1	45	mRNA
LOXL1	45	mRNA
LRRC41	45	mRNA
LYPD3	45	mRNA
MAMLD1	45	mRNA
MAP2K3	45	mRNA
MAP3K8	45	mRNA
MAPKAPK2	45	mRNA
MEI1	45	mRNA
METTL23	45	mRNA
MFSD2A	45	mRNA
MIS18A	45	mRNA
MLH1	45	mRNA
MORF4L2	45	mRNA
MRPL14	45	mRNA
MRPS24	45	mRNA
MTHFD2	45	mRNA
MVD	45	mRNA
NAP1L5	45	mRNA
NBN	45	mRNA
NDUFV2P1	45	mRNA
NEK1	45	mRNA
NFKB1	45	mRNA
NFKB2	45	mRNA
NFKBIA	45	mRNA
NFKBID	45	mRNA
NINJ1	45	mRNA
NR4A3	45	mRNA
NRIP3	45	mRNA
NTMT1	45	mRNA
NXT1	45	mRNA
OLR1	45	mRNA
OXSR1	45	mRNA
P2RY8	45	mRNA
PAPSS2	45	mRNA
PHLDA2	45	mRNA
PIK3R5	45	mRNA
PIM2	45	mRNA
PIWIL4	45	mRNA
PKIG	45	mRNA
PLAGL2	45	mRNA
PLAUR	45	mRNA
PLK2	45	mRNA
PNP	45	mRNA
PNPLA1	45	mRNA
POLR3E	45	mRNA
PPP1R10	45	mRNA
PPP1R14BP3	45	mRNA
PRC1	45	mRNA
PRNP	45	mRNA
PRR7	45	mRNA
PSEN1	45	mRNA
PSMA6	45	mRNA
PTPN7	45	mRNA
PTX3	45	mRNA
RANBP2	45	mRNA
RBBP8	45	mRNA
RBBP9	45	mRNA
REL	45	mRNA
RELA	45	mRNA
RELB	45	mRNA
RFX5	45	mRNA
RGCC	45	mRNA
RGS1	45	mRNA
RHOH	45	mRNA
RIF1	45	mRNA
RILPL2	45	mRNA
RIOK1	45	mRNA
RIPK2	45	mRNA
RNF168	45	mRNA
RRM1	45	mRNA
SC5DL	45	mRNA
SEC23B	45	mRNA
SEC24A	45	mRNA
SEC31A	45	mRNA
SELENOK	45	mRNA
SERPINB8	45	mRNA
SGPP2	45	mRNA
SH2D3A	45	mRNA
SIK1B	45	mRNA
SLC11A2	45	mRNA
SLC39A8	45	mRNA
SLC43A3	45	mRNA
SLC5A6	45	mRNA
SLC7A5	45	mRNA
SMPD2	45	mRNA
SNAPC1	45	mRNA
SPAG4	45	mRNA
SPATA2L	45	mRNA
SPHK1	45	mRNA
SPRED2	45	mRNA
STARD4	45	mRNA
STRAP	45	mRNA
STX4	45	mRNA
SYAP1	45	mRNA
TAF13	45	mRNA
THAP9	45	mRNA
TICAM1	45	mRNA
TIPARP	45	mRNA
TJAP1	45	mRNA
TMEM41B	45	mRNA
TMEM52B	45	mRNA
TNF	45	mRNA
TNFAIP3	45	mRNA
TNFAIP6	45	mRNA
TNFRSF10A	45	mRNA
TNFSF8	45	mRNA
TNIP1	45	mRNA
TOM1	45	mRNA
TOMM40L	45	mRNA
TP53BP1	45	mRNA
TRAF1	45	mRNA
TRIM39	45	mRNA
TTC19	45	mRNA
TTPAL	45	mRNA
TWISTNB	45	mRNA
TXNDC11	45	mRNA
USP47	45	mRNA
VILL	45	mRNA
ZBTB21	45	mRNA
ZC3H12A	45	mRNA
ZNF250	45	mRNA
ZNF277	45	mRNA
ZNF331	45	mRNA
ZNF668	45	mRNA
ENST00000416650	4	lncRNA
ENST00000499217	4	lncRNA
ENST00000598905	4	lncRNA
ENST00000632974	4	lncRNA
ENST00000638682	4	lncRNA
ENST00000639185	4	lncRNA
AC010132.3	4	mRNA
AC023055.1	4	mRNA
AC026464.6	4	mRNA
AC040162.1	4	mRNA
ACAD8	4	mRNA
ACIN1	4	mRNA
ACLY	4	mRNA
ACOX1	4	mRNA
ADCY7	4	mRNA
AIP	4	mRNA
AKT1	4	mRNA
AL034430.1	4	mRNA
APC	4	mRNA
APEH	4	mRNA
ARMC10	4	mRNA
ARMC10P1	4	mRNA
ASB7	4	mRNA
ATF2	4	mRNA
BAX	4	mRNA
BICD2	4	mRNA
BICRAL	4	mRNA
BRD8	4	mRNA
BTN3A2	4	mRNA
C1ORF131	4	mRNA
C22ORF39	4	mRNA
C3orf58	4	mRNA
CARD8	4	mRNA
CCSAP	4	mRNA
CD300LF	4	mRNA
CDK5R1	4	mRNA
CEP192	4	mRNA
CHCHD1	4	mRNA
CHCHD5	4	mRNA
CIPC	4	mRNA
CLPP	4	mRNA
CMTM7	4	mRNA
CNOT3	4	mRNA
CNOT8	4	mRNA
COPS5	4	mRNA
COQ9	4	mRNA
CPEB3	4	mRNA
DALRD3	4	mRNA
DCAF6	4	mRNA
DEF6	4	mRNA
DFFB	4	mRNA
DGCR2	4	mRNA
DHTKD1	4	mRNA
DIP2B	4	mRNA
DR1	4	mRNA
ELAVL1	4	mRNA
ELMOD2	4	mRNA
ENKD1	4	mRNA
EXOC1	4	mRNA
FAM120B	4	mRNA
FAM193A	4	mRNA
FAM219A	4	mRNA
FAM53B	4	mRNA
FCHO1	4	mRNA
FES	4	mRNA
FGFR1OP2	4	mRNA
FNTB	4	mRNA
GABPA	4	mRNA
GJA9-MYCBP	4	mRNA
GMCL1	4	mRNA
GMCL2	4	mRNA
GNB4	4	mRNA
GNPTAB	4	mRNA
GRAMD1C	4	mRNA
HAUS3	4	mRNA
HMGN4	4	mRNA
INKA2	4	mRNA
IRF2	4	mRNA
IWS1	4	mRNA
KANSL1L	4	mRNA
KCTD18	4	mRNA
KIAA0355	4	mRNA
KIF2A	4	mRNA
LATS1	4	mRNA
LCLAT1	4	mRNA
LGALSL	4	mRNA
LMO4	4	mRNA
LRRC57	4	mRNA
MAP3K14	4	mRNA
MAP7	4	mRNA
MAPKAPK5	4	mRNA
MCM9	4	mRNA
MCU	4	mRNA
MED23	4	mRNA
MFAP3L	4	mRNA
MFF	4	mRNA
MFSD5	4	mRNA
MKLN1	4	mRNA
MLXIP	4	mRNA
MRFAP1L1	4	mRNA
MTERF2	4	mRNA
MTFMT	4	mRNA
MTURN	4	mRNA
MVB12A	4	mRNA
NCOA3	4	mRNA
NIPSNAP3A	4	mRNA
NMNAT1	4	mRNA
NMT1	4	mRNA
ORC4	4	mRNA
PBLD	4	mRNA
PCGF5	4	mRNA
PEX6	4	mRNA
PHF2	4	mRNA
PHIP	4	mRNA
PISD	4	mRNA
PKD2	4	mRNA
PPIB	4	mRNA
PPM1M	4	mRNA
PPP1R9B	4	mRNA
PRPF4B	4	mRNA
PWWP2A	4	mRNA
RAB6A	4	mRNA
RAMACL	4	mRNA
RCBTB2	4	mRNA
RCSD1	4	mRNA
RMI1	4	mRNA
RNF113A	4	mRNA
RPA3	4	mRNA
RPS6KC1	4	mRNA
RRAGA	4	mRNA
SCRN3	4	mRNA
SEMA4B	4	mRNA
SENP7	4	mRNA
SETDB1	4	mRNA
SLC22A15	4	mRNA
SLC25A11	4	mRNA
SLC35B3	4	mRNA
SLC40A1	4	mRNA
SLC9A6	4	mRNA
SMIM8	4	mRNA
KIAA0146	4	mRNA
SPSB2	4	mRNA
SPTLC2	4	mRNA
STRN	4	mRNA
STRN3	4	mRNA
STX7	4	mRNA
SUDS3	4	mRNA
SUOX	4	mRNA
SUPT16H	4	mRNA
TBC1D17	4	mRNA
TFCP2	4	mRNA
TIAF1	4	mRNA
TMCO6	4	mRNA
TMEM11	4	mRNA
TMEM185A	4	mRNA
TMEM70	4	mRNA
TPK1	4	mRNA
TRAPPC2	4	mRNA
TRIM52	4	mRNA
TRMT1L	4	mRNA
UBE3B	4	mRNA
UBE3C	4	mRNA
UBR7	4	mRNA
UMAD1	4	mRNA
USP21	4	mRNA
USP25	4	mRNA
VPS26B	4	mRNA
WBP4	4	mRNA
WDFY1	4	mRNA
ZBTB37	4	mRNA
ZNF101	4	mRNA
ZNF106	4	mRNA
ZNF329	4	mRNA
ZNF33A	4	mRNA
ZNF468	4	mRNA
ZNF518A	4	mRNA
ZNF844	4	mRNA
